# Supplementary material for: Delayed death in the malaria parasite Plasmodium falciparum is caused by disruption of prenylation-dependent intracellular trafficking
Source: PLoS Biol. 2019 Jul 18;17(7):e3000376. doi: 10.1371/journal.pbio.3000376 (PMC6667170; doi:10.1371/journal.pbio.3000376)
Supplement: S1 Data — P. falciparum-infected cultures were collected for LC-MS metabolite detection across the first and second IDC following indolmycin treatment in comparison to an untreated control. IDC, intraerythrocytic developmental cycle; LC-MS, liquid chromatography mass spectrometry. (XLSX) [file pbio.3000376.s011.xlsx]

## Sheet: Legend
	Tab
	N=1	Metabolite ion counts from biological repeat n = 1
	N=2	Metabolite ion counts from biological repeat n = 2
	N=3	Metabolite ion counts from biological repeat n = 3
	Technical Av	The mean determined across technical repeats for each biological repeat
	Ratios	The ratio for each metabolite ion count was determined (indolmycin treated / untreated)
	Log2 Ratio	Indolmycin treated/untreated metabolite ratios were log2 transformed
	Finalised Mean + SD	The mean and standard devidation across three independent biological repeats were determined
	Heatmap Format	The finalised mean metaboilte ratios were formatted for heatmap plotting
	Study Design	The finalised dataset which corresponds to the uploaded data found at Metabolomics Workbench
	Column Headers
	medMz	the mass to charge ratio of a metabolite
	medRt	the observed retention time of a metabolite
	compound	metabolite identification
	category	the class of metabolite used for heatmap grouping (e.g. A = Amino acid)

## Sheet: N=1
medMz	medRt	compound	30h_indo_+ve_1	30h_indo_+ve_2	30h_indo_+ve_3	30h_No_Drug_1	30h_No_Drug_2	30h_No_Drug_3	58h_indo_+ve_1	58h_indo_+ve_2	58h_indo_+ve_3	58h_No_Drug_1	58h_No_Drug_2	58h_No_Drug_3	68h_indo_+ve_1	68h_indo_+ve_2	68h_indo_+ve_3	68h_No_Drug_1	68h_No_Drug_2	68h_No_Drug_3	78h_indo_+ve_1	78h_indo_+ve_2	78h_indo_+ve_3	78h_No_Drug_1	78h_No_Drug_2	78h_No_Drug_3	88h_indo_+ve_1	88h_indo_+ve_2	88h_indo_+ve_3	88h_No_Drug_1	88h_No_Drug_2	88h_No_Drug_3
101.024	15.5482	Succinate semialdehyde (5*)	160646	110286	164882	123223	163417	118194	60812	34576.7	56315.1	53879.4	52938.6	75964.2	62672	45752.8	46279.3	73096.1		69649.6	102339	101161	92694.2	111730	84033.4	112434	73318.5	86186.1	76486.7	66188.8	101933	70550.8
114.056	12.7077	Proline (1*)	233173	179799	159249	168122	183920	170675	178997	73928.3	124410	103461	86859.5	123584	111655	101543	104804	130734		88860.4	145478	116341	109907	188373	155102	148854	101208	129188	101199	167328	166793	150015
115.004	16.6742	Fumarate (1*)	2366.87	2124.64	3068.51	1714.83	2568.41	3021.93	2024.47	1825.61	1049.22	1294.06	1143.65	1326.69	1427.87	2188.77	1467.56	2740.22		2955.4	978.418	1280.65	1381.36	2404.05	2461.88	2799	679.167	376.522	812.033	705.349	1481.1	1519.64
102.056	14.6981	4-Aminobutanoate (NPS) (2*)	629597	654560	701841	489636	536956	708010	896466	420366	650719	543355	481240	527103	484638	755064	571702	652794		637747	557437	483122	638707	479895	462868	602159	542334	597489	528843	526279	571205	572513
116.072	12.44	Valine (1*)	378028	310294	301618	250677	302076	318372	267850	128964	189586	132419	115404	179820	160629	166368	167354	181471		167102	217250	185929	197768	301091	274971	266037	151077	180176	147277	265914	280075	235899
118.051	14.4487	Threonine (1*)	36808.4	34319.6	18655.9	22837.7	32418.1	20107.1	20494.6	17826.3	30840.4	21754.5	16092.6	29007.5	21587.5	15204.8	27397.3	26727.4		18289.7	27786	25652.6	25306.7	33212.7	31699	22387.7	20455.7	27185.9	15735	28138	30662.4	18377.8
128.035	14.7022	Pyroglutamic acid	490298	500758	508761	385994	418209	527453	649329	336554	522661	430870	378532	407643	373956	543050	462409	522631		481034	446710	361836	495799	372681	370320	441479	430106	469697	432143	414937	439092	440834
128.071	12.2992	Pipecolic acid	43273.3	31784.2	29958.6	29470.7	35523.7	33143	2115.03	760.706	1443.68	1768.09	1518.54	2314.47	4708.1	4637.44	4330.9	12364.2		9117.5	7561.44	5575.55	5830.43	35426.5	30729.9	32488.1	2180.37	2588.92	2178.35	25211.4	26598.6	22761.3
130.087	10.7309	Leucine (1*)	1858038	1400642	1419268	1346962	1397144	1521838	1483760	894939	1228413	732508	693920	961938	894948	935791	906466	1087034		888778	1254454	1012101	1099624	1472927	1255994	1406224	898883	1106881	1003475	1259105	1197450	1231126
130.087	11.2045	Isoleucine (2*)	1268300	881404	876202	845113	879385	973115	1444367	773665	1113620	616110	615680	808848	846918	886403	834481	930852		764243	1047449	756494	877592	964654	819208	911775	902088	1085087	984064	936137	902527	910318
131.083	22.5192	Ornithine (2*)	1069597	851450	828880	553390	834554	933604	1266501	741812	1111743	343876	392836	698681	476369	583431	477981	682180		475906	620926	436432	635701	683313	517938	622824	665835	952968	833024	870584	734138	709833
132.03	15.0009	Aspartic Acid (2*)	490532	368607	328112	414906	425257	337555	706354	467474	638959	689978	544956	583527	358190	495194	574192	608253		428277	524553	397838	504205	447296	434710	449204	435826	353474	367164	497770	375230	399929
133.014	16.0407	Malate (2*)	857884	661055	830043	565701	844889	761367	702866	601787	580803	433738	521013	537035	546331	484506	424285	611614		563171	703683	461975	472709	899864	873474	883243	604021	830673	705173	695933	577589	627759
135.03	12.7122	Threonate	228882	189804	159785	156068	182145	153341	213820	58232	131931	125685	91515.4	145505	141052	105310	108736	114482		82235.1	154375	101331	89693.7	130691	121290	109561	67134.8	107993	66117.8	122060	150250	109614
140.012	15.7717	Ethanolamine phosphate	16790.7	14927	18966.6	9819.1	16131.9	14271.1	10403.6	7069.23	8455.78	3624.71	4335.16	6416.42	6512.44	5629.15	4893.74	5574.09		5819.23	19379.5	14256.9	19038.5	24702.6	18260.2	29634.9	50077.2	60169.6	54822	76794.9	62615.1	59513.3
145.014	15.5709	2-Ketoglutarate (1*)	126376	61646.8	115108	90260.6	118349	65997.4	40711.3	20485.4	37661.7	42158.1	41662.5	63194.2	50603.3	28783.9	29556.2	56064.3		56463.9	75003.6	78285.7	66659.8	82153.4	58607.9	81054.6	51371.2	64027.8	49653.6	36885.4	75926.2	41397.1
145.062	14.9693	Glutamine (1*)	1100710	889458	767349	723137	900450	898745	1069449	690776	921728	524726	493980	705920	672126	791731	827981	865470		669141	928121	797896	895614	985110	876280	976530	864206	1034097	873521	919225	808664	785224
145.098	24.0212	Lysine (1*)	261861	184958	238180	150975	251738	315530	328784	176334	299543	79514.4	89494.1	202446	118133	171584	142362	322114		199072	98474.1	74121.9	146255	311895	281010	387232	161673	253489	218279	972539	723046	752380
146.046	14.7305	Glutamate (1*)	3034020	2184390	2045938	2137334	2378189	2216652	3065311	1918490	3028141	2375343	1952556	2271853	2091692	2402127	2567535	2779628		1975779	2591149	1609993	2019138	2282379	2124865	1921108	2367818	2577528	2562439	2240539	2219177	2004183
146.046	10.813	O-acetyl-L-serine	41102.9	41613.3	37727.6	28491.5	44136.5	30347.7	7837.27	5934.52	10046.4	8001.65	7896.25	11911.5	19777.8	12377.6	19805.7	40872.7		58803.2	23707.5	29002.7	18252.6	51268.4	45667	49231.3	19139	21634.5	14748	63436.7	42819.9	72314.7
148.044	11.4847	Methionine (1*)	115486	92249.5	68748.4	73971.1	68506.8	71988.2	141446	63669.8	112401	81145.9	57273.2	73543.8	93141.7	89191.8	69725.4	90605		63790.7	95495.6	81889	60755.2	69622.4	78669.9	81000.5	81026	88080.2	75615.6	63147.2	66496.6	62635.1
149.046	12.1752	D-Ribose	89170.3	102744	90987.8	69402.1	85743.4	82573.5	74975	22740.8	67906.9	51985.9	45107.7	66689.1	51446.6	46094.5	52857	41607.6		46834.3	51207.5	53707.2	44535.1	42951.8	47181.9	49553.6	29570	48631.5	41080	36428.5	43262.1	46454.8
155.01	10.2223	Orotate (1*)	9781.51	8445.9	8987.28	5453.6	10734.9	5997.6	765.177	309.366	1139.22	1145.62	959.922	972.4	1780.4	1243.94	1027.94	3652.32		3748.04	3785.22	3370.72	3747.82	10948.7	4111.72	5670.65	686.331	1156.01	1868.36	2135.32	4034.83	1644.48
157.025	11.2629	Dihydroorotate	20547.2	14550.1	12556.5	16420.6	18852	15662.3	5704.69	1539.55	3274.79	3089.27	3000.55	2761.98	5143.14	5203.95	4844.39	9858.23		6814.63	6213.79	3499.47	3606.39	13575.2	9999.03	10359.8	1613.9	2099.35	2073.99	2892.1	3531.15	4493.54
163.04	13.0559	trans-2-Hydroxycinnamate	10633.7	10280.3	10357.6	8855.16	8509.05	8300.67	11290.8	4771.49	7419.51	5871.42	6373.4	7194.61	7094.52	5895.35	7214.84	7334.67		6799.55	7484.66	6582.53	6465.61	7786.04	7473.29	7105.66	5343.84	6945.43	5723.63	8149.96	7426.3	6647.21
164.038	13.4552	L-Methionine S-oxide	13590.7	13401.7	10775.3	8947.44	9105.75	11593	15453.2	4536.47	13563.8	9624.7	12784.9	15306	15552.3	14165	13196.3	14211.6		12236.4	20604.7	16748.7	13668.9	18767.8	16080.6	20362.2	12552.8	19072.7	16907.5	15985.8	22477.6	17731
164.071	10.0238	Phenylalanine (New 5*)	950942	739161	736130	716741	732472	741227	686358	364103	488935	346937	357304	433777	428506	378637	392979	508166		405253	566856	443768	453180	757992	565052	629382	432139	479827	419997	613197	605956	560634
166.975	17.6564	Phosphoenolpyruvate (1*)	1185059	1161631	1332452	710759	1121750	1410470	1577425	1887945	1768217	600201	658440	1086165	955916	1434535	1170563	1248727		1258927	1099699	879126	1640711	927117	978482	971080	1931632	2125360	2243007	1397451	1176711	1112400
168.991	16.0011	Glyceraldehyde 3-phosphate (3*)	13506.2	13261.3	22154.1	10080.7	15551.9	18304.8	10887.2	11437.6	10923	4219.99	5785.68	9371.87	6383.58	8273.31	7126.66	9571.35		8890.5	9355.29	7465.59	10044.1	13547.7	14527.2	15204.8	6053.11	7928.72	8058.7	12992.2	9846.7	12734.9
168.991	15.3133	Dihydroxy-acetone-phosphate	16065.3	15905.9	12492.4	11995.5	12047.1	12739.8	52162.1	27065.7	52721	28532.2	30869.1	44646.6	25486.1	28070.4	23805.2	26992.4		30732.5	22285.5	23499.1	27004.4	20543.6	14647.5	21727.8	54928.9	71224.4	73179.5	31054.7	25659.4	23997.7
171.006	14.8701	sn-Glycerol 3-phosphate (2*)	544915	287763	379047	429057	306809	406098	1501633	564483	1551848	1171590	861885	893775	1020335	1897180	1782263	1959432		1526636	1104084	493426	1242832	618567	716065	606866	804403	626613	742864	480727	568170	535462
173.009	18.3501	cis-Aconitic acid (1*)	17717.9	15281.7	19411.3	13652.6	15302.9	22511.4	10827.9	10731.3	15561.8	7116.24	9523.84	12966.2	7665.02	11741.4	10103.9	13162.4		10625.3	9721.37	10770.6	16133.5	13974.7	16163.1	17825.4	7691	7358.98	9665.93	10412.4	11296.7	10811.8
173.104	25.4908	Arginine (1*)	305446	268095	267679	225150	289496	327892	342356	307214	346589	180500	194253	238895	260582	306518	294261	339830		249586	260190	222446	298517	322185	297565	320287	353806	430020	407904	499331	437641	401355
174.041	14.6433	N-Acetyl-L-aspartate	44908.1	35284.4	36533.6	30537.5	38392.5	35862	93131.3	41626.6	76819.9	55838.3	42856.5	70081.2	46463.8	48973.4	52376.8	59785.3		46139	50922.1	34425.5	42285.6	48140.5	40454.5	44482.7	43252.9	47408.2	44523.1	54180	54782.5	43626.1
174.088	15.7782	L-Citrulline	3937.99	2828.58	3432.09	2135.74	3430.47	2635.57	6492.94	3302.66	4123.56	3031.76	3300.72	4422.54	2824.11	2653.86	2338.48	2999.47		2728.7	2961.89	2513.5	2999.41	2913.53	2828.52	3405.79	2172.95	2805.65	3004.7	2750.25	2675.69	1981.87
175.036	16.6875	N-Carbamoyl-L-aspartate	23748.3	22211.9	22805.4	21464.1	17547.8	22341.1	6053.12	13988.4	8980.77	5923.12	7833.42	8355.74	14547.7	12597.1	15904.8	30717.9		21092.5	12494.3	13100.3	8601.66	22536	22542.3	19111.6	5307.48	5335.45	4955.92	6892.9	6105.49	7698.16
179.056	17.0305	myo-Inositol (5*)	138133	120201	120741	98599.8	112521	120621	159234	93910.7	117546	71277.5	72772.3	106254	100756	97138.3	93826.6	122150		87935.9	122061	96927.9	115596	120131	108769	109569	120707	149967	122508	136588	132295	120418
179.056	12.9589	alpha-D-Glucose	1463767	1135060	958961	811218	1025713	959802	1484970	421292	882216	646490	672134	1128427	886448	731196	774569	824709		694803	1080563	847220	652298	1011948	819286	1034462	605606	1004075	678385	822472	937035	754989
179.056	13.1929	L-Galactose	1179358	1067088	869299	742446	946251	919703	1521266	503137	972098	776043	791650	1224099	900722	721164	758268	832361		690994	983726	828996	603418	909292	771946	966283	588081	926477	653505	691978	816391	656703
179.056	11.1524	D-Fructose	24492.9	21912	21124.8	16265.5	21198.9	21735.5	59425.1	23721.1	38306.1	21724.2	20146.8	30955.7	25303.2	23603	20900.9	25874.2		19885	24786.6	20672.7	18625.1	23242.1	18995.6	23024.2	17279.2	21797.4	16693.5	15972.3	15857.6	14067.6
180.066	13.0507	Tyrosine (2*)	762130	599417	544514	537468	553710	551201	751375	331544	502086	406153	401977	514168	491818	409394	443128	508626		411771	545282	465304	423677	566924	475683	527540	390868	494108	407481	502902	516578	467540
181.069	13.0527	Sorbitol	73304.6	60757.6	55457	53098.8	55236.9	56355.9	72401.9	32206.9	49899.3	39761.2	42282.5	50371.5	47189.8	42607.8	46207.1	50795.5		41664.6	52735.1	46753.8	42957.2	55742.2	49297.7	54257.3	39431.7	50823.2	40422.5	51059	48853.3	46328.5
181.072	13.981	Mannitol	1016848	1068852	941069	889462	963955	961086	1591002	360650	1496849	1057246	1051440	1177171	1196309	1079085	1143891	1016232		1172347	1365591	1075457	981818	1206890	1165910	1189212	390931	783894	828740	624364	906176	1119805
182.059	14.7944	Phosphocholine	22877.6	22943.5	20703.4	28356.6	38248.3	39267	51605.7	33594.6	43490.1	26107.2	24243.5	38825.4	37393.2	31583.9	36633.9	40955.4		41559.5	112178	89726.2	99362.3	71132.3	60295.4	67033.9	256776	293323	275227	135135	105250	103461
184.986	16.7655	3-Phospho-D-glycerate	420291	427062	517801	336867	404770	441003	481330	427044	490545	287538	341745	523576	376156	417440	486723	479934		471462	448400	426179	475338	437633	409078	440019	524013	604792	563638	506879	490665	486350
188.057	14.1411	N-Acetyl-L-glutamate	69920.3	38429.3	47970.9	20166.1	36873.9	65949.4	115856	69708.5	70514.5	28588.1	32146.8	40542.8	37761.1	74422.2	37016.4	103629		54590.8	36774.8	23120	54089.9	77040.8	45152.6	49887.9	69698.9	100762	63379.5	267238	206000	119852
189.088	11.3881	Al-Thr	7397.18	5796.22	6691.48	7827.71	6795.71	6582.46	2513.05	1381.94	3991.26	3444.14	1257.31	6189.81	9548.72	7691.93	6694.94	13401.3		10192.7	885.04	3136.08	710.345	11595.4	12616.5	15620.5	0	0	311.309	4518.43	4434.55	5021.06
191.02	17.8825	Citrate (2*)	442642	376284	443345	327963	448965	458610	1035512	1200440	1032029	575799	608715	888258	408504	543716	546764	606988		490944	330367	253811	408272	347588	306631	328859	360363	334009	335794	338887	319302	256881
195.051	14.5385	Gluconate (1*)	747993	550525	457722	458129	501402	479890	1112667	183078	883396	581716	454053	660747	638803	673910	624036	772428		575383	837987	474812	506302	575725	504394	544514	379188	652113	495790	373911	493843	428257
201.088	13.9987	Pro-Ser	4158.12	4703.02	5389.98	5289.39	4581.39	5029.02	3195.39	260.547	2828.42	3925.55	2954.44	4790.15	4157.62	3211.45	4500.79	4227.81		5035.68	5281.69	4939.58	3321.01	7814.98	8120.85	11016.2	378.764	1996.12	2035.68	8202.97	9715.59	11469.7
203.067	10.9109	&gamma;-D-Glutamylglycine	35451.8	31470	29475	22966.5	33901.6	31089.2	19658.2	8742.12	14898.9	12484.1	15751.3	19217.1	9330.81	9117.69	8521.42	11068.7		11661.2	19307.6	16394.2	13522.2	31794.3	26202.6	33498.8	9624.85	13383.9	12619.6	30950.5	39004.8	38276.5
203.103	9.47174	VS	1813.93	3351.81	2239.26	1941.7	3595.47	2826.03	881.822	310.156	327.885	596.624	403.411	1184.54	1703.22	1870.54	975.141	9196.95		2784.86	313.724	882.796	571.751	4196.88	2704.39	3949.48	1909.66	0	4207.67	16809.3	5580.64	17285.2
215.103	11.6201	2-deoxyribose-5-P!	40260.3	49499.6	49121.6	44056.7	47702	48778.6	20464.5	7080.54	18599.5	21087.7	20186.6	31496.1	38182.5	32410	32293.5	53264.5		55801.9	17914.6	17733.9	14535.6	66116.4	88657.5	103932	0	0	0	33859.9	33347.5	42457.1
217.083	10.0802	gamma-L-Glutamyl-D-alanine	702400	368790	372941	303747	508791	381404	159416	68526.3	93518.4	41046.3	105022	74395.6	62605.9	75140.2	49805.4	127352		72888.7	196467	132686	169365	630264	295266	431020	131210	208580	273515	368224	638555	380400
229.012	15.5865	D-Ribose 5-phosphate	136862	85682.4	111690	99879.1	94792.5	116732	180505	87846.7	195944	104016	116798	170534	117855	146399	128450	187152		165878	163566	132905	168614	188458	166605	205350	151805	225442	212418	164256	218351	175933
231.099	13.5794	VD	4572.05	6025.27	5887.45	4123.78	7401.79	6614.92	1880.87	1095.11	2297.82	1305.94	1020.45	2853.18	2861.93	3308.08	3311.02	5427.87		5901.61	2125.43	2338.39	1526.4	7829.43	8918.07	10371.3	592.902	1159.51	753.668	4442.24	4429.98	5661.3
245.043	12.8435	Glycerophosphoglycerol	56699.9	46478.4	38133.5	33548.2	47561.1	37886.8	43292.2	13478.1	30657.5	27828.4	28271.7	42475.5	27304.3	22522.9	25273.2	29307		29957	42966.5	39061.4	29945.5	65676.7	54953.1	68019.3	30000.2	46539.1	35827.3	75731.2	103092	79823.8
249.055	14.1431	gamma-L-Glutamyl-L-cysteine	20243.3	0	4756.39	15013	9834.26	14999.1	0	0	0	0	0	0	0	0	0	16348.2		0	27115.9	20127.3	19537.3	24994.2	19682.6	23452	19464.1	24229	16848.1	23600.9	20118.4	17494.2
259.022	16.6652	D-Glucose 6-phosphate	249662	194953	207626	193703	216992	231059	171088	149398	169114	99774.6	116297	139576	140617	152302	146989	176102		162272	163110	147505	171283	227554	201042	220817	119611	136951	132349	247375	259044	220211
259.023	15.8614	D-Fructose 6-phosphate	133332	110547	113254	96818.3	123178	125394	95111.8	74080.9	80291.5	43338.8	41624.2	62130.2	61819.3	63096.4	62303.1	83733.1		68121.1	81969.5	58904.1	76607.9	107924	90390.9	111451	54427.2	60078.7	52684.8	135990	116202	103841
259.022	16.1291	D-Galactose 6-phosphate	61552.1	51777.9	55614.4	49171.8	59345.3	63658.9	41284.1	34268.2	35852.2	21802.9	22877.9	32125.9	32360.2	36876.2	33879.9	39419.5		34281.8	40251.2	33282	39328.9	55801.2	49239.3	57422.8	25218.8	30205.7	26432.7	67103.6	65510.3	56454.8
259.023	17.0683	1D-myo-Inositol 3-phosphate	75166.3	64200.7	65744.8	76675.3	67452.8	58461.1	27170.3	0	9211.28	20983.1	19076.4	24779.9	34350.2	26716.8	28830.3	46333.8		40688.3	61178.3	54186.9	40436.5	95909.3	75281.2	84727.4	20094.9	25992.4	22417.1	54399	55912.8	62284
259.023	15.142	Hexose-1-phosphate	596196	566300	574000	462926	566090	579880	1022971	683689	967324	623336	649469	892216	621502	662752	667897	726030		695016	644392	592271	641070	658839	582151	630928	561919	656232	599746	619767	623140	580514
259.13	11.003	L-gamma-glutamyl-L-Leucine	72477.8	68243.9	76095.3	45776	62149.8	62909.8	41267.7	25684.8	38694.9	24544.4	27526.1	35978.5	35136.1	35811.5	39548.6	41421.6		44228.7	42822.2	42308.4	35448.5	40971	33561.4	44741.1	18116.4	25376.1	26285.2	15802.2	17864.1	18588.5
264.952	17.6565	1-3 (2-3)-diphopshateglycerate (1*)	6642508	6068676	7277186	3901864	6215660	7754588	8595391	10222770	9080189	3360861	3625081	5951366	4944324	7638046	6428950	6928962		6637700	5996362	4598820	8487165	5213030	5095998	5595488	10304710	10894000	11225770	7670610	6415510	6270440
275.018	17.4751	6-Phospho-D-gluconate	123146	136861	153135	115415	149818	157392	118693	102467	140675	90575.7	104323	126206	111407	127111	133907	119055		137308	113939	124162	130866	138287	138411	165737	89700.8	104998	109824	128435	147782	147163
275.088	14.0158	Glu-Glu	263169	229533	324019	286789	270648	308335	184232	17588	156117	124404	127714	190457	204597	176826	202690	215731		222609	333012	262799	239748	472862	507006	604177	49381.5	136684	139307	496122	627080	814463
276.989	15.597	2-C-Methyl-D-erythritol 2-4-cyclodiphosphate	153078	127371	189458	63022.1	101488	116769	38730.5	23947.7	41758.6	10465.8	14029.3	24098.4	45270.4	66564.6	55764.2	74640.9		77100.4	55350.8	49803.1	64428.4	218225	217212	307001	26232.9	37336.9	38516.7	115432	144463	107558
287.052	12.5775	Orotidine (2*)	36342.9	40835.2	27788.1	31688.8	31520.4	23582.8	35200.6	8016.79	26029.8	44666.5	38059.9	58176.1	33488.7	20110.7	29830.7	21250.9		27361.3	33676.5	34292.5	17991.1	26503.7	27788.2	29654.9	12541.5	19785.1	17072	19943.9	28759.1	24223.2
289.033	16.1263	Sedoheptulose-1/7-phosphate	93462.7	82734.3	83976.9	67870.5	82749.2	94312.4	39976.3	30898.9	36029.1	17838.3	16663.8	27268.9	25034	30418.8	27440.4	28241.9		25879	30677.8	26738	30526.6	44051	43453.7	51855.4	34874	44836	41822.4	51365.2	53213.5	51129.6
297.066	7.51885	5\'-S-Methyl-5\'-thioinosine	89410.4	48302.8	48170.6	45379.7	46101	46047.8	12910	8334.71	11403	9856.82	17266.7	12921.3	7057.34	7790.56	10181.4	12992.5		15301.1	31043	26943.3	27862.3	62100.2	35826.7	43645.5	6169.9	6546.19	8693.07	11172.2	15663.8	10708.9
300.12	14.6734	Gly-Pro-Glu	2756.49	2537.01	2893.33	2813.69	2921.18	2695.09	694.242	331.804	909.637	555.974	468.618	1225.69	1991.17	3832.13	2488.65	7856.76		4601.52	1151.9	887.285	929.381	4423.7	4033.95	4581.87	297.884	325.891	522.704	3417.32	2631.18	2393.17
303.083	16.583	N-Acetyl-aspartyl-glutamate	7366.4	8999.79	11884.4	7272.91	10765.9	12754.7	3922.04	4883.5	3547.47	2215.16	2899.83	4054.51	4783.03	5540.65	6698.75	7224.08		8811.62	8197.56	8748.65	10917.8	13824	15719.7	18648.7	11321.6	10271	11510.7	20290.8	17829	20774.4
306.077	14.3213	Glutathione (5*)	9854112	10336560	10867520	11476560	10340720	11238040	10021260	14893130	10607820	15682320	14548830	10909150	16829490	10837780	16106620	12040120		16546420	10603880	11830300	17091490	10463460	10884520	10781780	16869250	11268380	9418850	10376820	11021150	10921020
320.092	13.4683	S-Methyl GSH	29262.4	30946.2	26235.2	25339.4	32039.5	29973.7	36145.2	8780.75	23772.5	18869.2	20540.5	35246.8	22281.4	19970.1	20858.6	25342.2		20060.1	29211.4	28015.5	17732.2	37789	33900	42943.4	13191.6	19853.3	16685	23856.8	30075.5	30097.4
322.045	15.7216	CMP (3*)	4860.63	4766.63	2997.97	5081.21	6529.55	4146.82	2657.62	1910.37	3552.7	1371.39	1396.94	601.305	2337.86	4233.73	1170.89	4377.8		2589.44	8556.27	4743.43	7676.16	7385.92	4844.54	6711.67	46048.5	62957.8	47581.2	24552.5	22351.1	16118
323.029	15.0479	UMP	25818.5	33364.8	19031.1	35638	46107.5	26352	8751.23	7168.91	10394.4	7098.92	5729.64	6770.81	10220.7	17760	10900.2	18101.3		10568.3	37135.8	26075.5	37532	41669.1	34212.1	42245.1	65438	76017.1	74746.4	92126.2	79491.3	79327.4
328.046	14.0196	Cyclic AMP (2*)	18245.7	14845.9	17080.9	13869.8	14224.3	17367.8	16979.4	9613.65	12484.9	6841.77	7497.78	8396.12	14930.1	9193.96	11709.5	18237.4		15979.8	19274.4	11791.3	18211.3	23649	20160.5	21868.8	17446.6	21112.7	16671.5	29173.9	27213.2	21342.3
334.033	15.1188	Nicotinic acid mononucleotide	24838.4	23850.6	21925.8	17286.6	21265.1	25066.4	19196	15397.1	17835.6	9376.1	7946.6	14186.5	18812.4	22212.2	22481.9	25378.7		21704.1	32387.1	26157.8	32656.8	34786.6	30993.9	36047.9	32560.1	44571.1	36014.5	44729.6	38725.3	36132.4
338.989	17.5804	fructose-1-6-bisphosphate	146972	123235	146285	94631.2	133484	164900	224347	274761	231277	97267.4	101774	156250	126090	181419	155820	194565		173235	151384	120143	207337	171568	158541	174212	262136	287837	307109	255891	217915	213362
346.056	13.6029	AMP	187285	412948	234545	142680	427278	229602	219283	100750	197246	107792	109664	200688	168372	168165	162792	147848		143566	143777	134948	112634	124447	136410	164495	116241	173151	156262	167349	195208	243710
347.04	15.318	IMP (3*)	353252	337445	347451	245395	338100	381540	354941	255533	296638	188538	186961	277354	216008	236185	221640	271974		260502	373279	321924	381819	502056	427655	506960	256806	330881	312088	386736	376701	326165
362.051	16.5474	GMP (New 4*)	1510.68	2435.91	1361.87	1386.04	2603.88	1581.19	777.859	700.531	1024.86	976.393	1323.91	952.796	1126.11	1339.67	689.576	1262.4		738.284	735.454	1353.97	1393.79	1304.73	1642	1840.34	1148.83	1542.71	1023.98	2499.22	2660.8	2405.69
378.098	12.329	(R)-S-Lactoylglutathione	91074.3	76607.7	73046.9	61672.1	79491.2	77443.1	50582.1	16355.8	37124.2	27462.5	31700.2	43726.1	33489.7	32436	31940.5	41387.2		36912.6	61490.2	54101.9	44314.7	125967	104102	141389	25222.3	44961.1	38260.6	95350.7	127577	110843
383.114	13.4211	S-Adenosyl-L-homocysteine	61598	101878	94401.1	130713	127030	138929	17087.6	5872.48	13415.6	10498.2	13421.9	19030.3	26877.7	21648.5	26403	29814.9		28685.7	116270	114366	76549.9	208627	181283	243406	48794.2	67187.1	74820.9	185011	184104	233834
401.016	15.5717	dTDP	481.502	1096.53	762.721	742.393	635.352	916.163	423.4	0	0	0	275.336	418.343	0	0	0	288.439		0	726.676	1271.68	872.133	687.115	1014.25	2291.74	1877.06	1890.35	2087.39	1272.75	920.691	1579.25
402.011	16.7483	CDP	4207.93	7668.29	5885.6	4366.63	8412.22	6146.37	2039.84	2775.27	2161	1444.89	950.839	1223.8	3002.95	3792.32	3702.39	4439.66		3341.61	5366.4	4058.95	7494.83	5913.18	5171.31	5837.55	18795.8	14330	26948.2	16243.6	12266.8	13227.6
402.199	14.8792	Glu-Lys-Gln	3846.67	3910.93	4383.61	3580.16	3840.98	4266.15	1189.17	455.941	1453.89	1016.7	1259.05	825.373	1387.47	1621.92	1515.17	2699.9		2198.8	4216.99	3500.92	3958.23	6811.33	6698.16	8199.4	3286.93	4335.84	4505.22	13036.4	9859	10471.3
402.995	16.2676	UDP (1*)	23597.1	47371.8	43204.1	25473.1	52181.8	44287.1	9498.3	8635.87	10116	6128.78	6971.97	11186.6	17798.9	21167.7	25737.5	24528.3		29714.5	25870.3	26162.6	39273.6	39407.7	38365.7	54991.4	29980.7	33504.1	47499.5	51075.8	39965.7	59795.8
422.087	18.2596	S-(1,2-DICARBOXYETHYL)GLUTATHIONE	36421.3	37242.7	39587	26872.3	40893.6	42661	47327.3	36258.5	42726.3	22900.7	23240.6	36721.5	29006.2	34406.2	35753.7	38716.8		37619.7	35391.2	31061.3	38352.2	45284.7	38174.7	46043.9	37084.3	49282.2	44147.3	47619.3	50377.4	45800.6
426.022	14.8728	ADP (1*)	961735	1141916	967380	665727	1312778	1017674	1068284	941739	1122335	573330	604822	763897	702127	1006674	880818	930204		807964	719438	593842	838454	723356	736125	779597	793322	902883	948646	986446	960281	956748
427.007	16.4252	IDP (2*)	4542.01	4294.16	4237.45	1033.7	5235.84	2304.86	4397.69	4173.79	4493.76	2080.47	2142.85	2235.33	3019.98	2649.02	3547.27	4116.52		3263.75	1155.36	3175.75	4582.92	4628.85	5126.84	2415.26	4971.91	4775.17	5366.14	5100.48	6665.51	4803.65
429.058	15.2053	CMP-2-aminoethylphosphonate	132447	123098	131311	87364.7	115217	135900	150112	102447	139371	73419.7	75320.4	114625	81014.2	95792.6	83507.7	103678		86132.7	94242.2	83946.5	94154.5	111714	95887.1	127354	130876	175463	162733	125884	126948	122363
445.053	16.2334	CDP-ethanolamine	71001.7	75806.7	93161.7	55774.1	75807.6	86855.2	28064.4	20070.2	27817.7	13089.1	15847.7	21367	52555.6	62032.8	58704.1	73431.8		70659.9	88210	73431.3	85246.8	113976	103663	128220	100217	131963	131646	168495	143762	151092
465.982	16.9108	dCTP	9863.87	8310.39	11997	8058.76	8781.81	12988.6	3858.68	2967.07	3772.17	1826.81	1960.7	3037.43	2495.64	3815.98	3017.09	5066.92		4531.81	7283.07	6035.12	9364.65	12975.4	13061.8	15733.7	11702.1	13863.6	16908.9	11913.8	10616.3	11518.9
474.262	4.65597	LysoPE(0:0/18:3)	2472.08	2263.08	3315.85	3093.88	1939.26	3112.84	1933.64	1923.6	2560.78	1700.86	1651.42	1985.15	2137.1	2128.69	2152.53	1695.17		2299.52	1603.96	1850.21	1793.3	4123.06	4246.69	4757.14	1264.75	0	2046.09	4284.16	5474.95	5719.84
480.981	15.6022	dTTP	23765	22734.8	36191.2	23750	29310.9	38004.9	2082.49	2086.51	2168.26	1401.28	1477.91	2157.67	6959.61	8292.82	9073.04	15551.5		16870.2	28727.8	28242	38286.6	42456.8	41858.6	56667	52386.5	57214.9	68635.9	38310.8	33463.7	38503
481.977	17.772	CTP (New 2*)	24411.2	19986.4	30582.5	24226.2	24187.2	36808.8	11710	11778.1	10138.8	7150.84	6231.6	9706.07	19220.2	22529	22322	41210.5		33147.8	29431.1	23938.5	33672.4	42174.2	36606	46844.8	37337.6	44874	51636	68459.8	48815.1	64604.7
505.988	15.9788	ATP (New 2*)	7452810	6053276	6645276	5044360	6646424	7150162	7979168	7294082	7229834	4079773	4096208	5592262	5136776	6104210	5273728	6482610		5665010	6131276	4836690	6414380	6655402	6109248	6390434	7197016	7767720	7973858	7939716	7202870	7030430
489.993	15.1777	dATP	28796.7	26166	32193.8	21730	25670.4	34136.6	23989.2	21398.8	23382.9	11936.7	10663.1	17940.3	14994.1	20630.7	17140.8	24618.1		22709.5	28230.5	23226.4	32205.3	32329.3	27456.9	38169.1	29014.2	36679	38732.1	35334.9	28872.2	30555.1
500.278	4.53023	LysoPE(0:0/20:4)	9692.57	8028.08	14688.4	12824.3	6995.65	12223.8	7433.73	6073.88	9578.82	9153.69	10019.9	9489.61	5686.59	6812.44	7666.27	5195.94		6854.97	7300.84	8841.88	8489.91	13031.9	13422.5	14518.4	6551.54	6519.71	12966	12519.7	16061.7	18915.3
522.283	4.10177	LysoPG(18:0/0:0)	133081	83508	97741.2	77577.1	88322.6	72448.5	64166.2	51700.7	89254.7	62705.9	104942	89091.8	80455.2	74159.4	113072	136798		175970	64243.6	72202.9	63696	167076	76579.4	98519.9	27408	30373.8	79324.9	77295.8	186310	98338.9
521.983	18.676	GTP (1*)	105631	91423.4	137804	96690.3	103208	156900	99841.1	105772	95442.6	45556.1	47313.8	71312.3	68087.6	114085	93982.6	134521		107816	113924	87130.4	153141	173226	156182	192771	121612	137261	168907	273175	228721	251190
540.053	14.0421	Cyclic ADP-ribose	1754469	1752954	1889457	1395397	1736891	1766682	1732330	780074	1424724	920588	993285	1267025	1516409	1318932	1340664	1835020		1734399	2187709	1598048	1749896	2419119	2133816	2534442	1495785	1903566	1863430	2605889	2732956	2558489
558.066	14.7669	ADP-D-ribose	10840.3	14279.8	20297.3	7488.97	14718.2	15055.9	17177.9	7969.34	13726.1	6925.14	9692.69	16233.4	8683.52	11962.9	13253.5	11034.7		8096.74	9833.04	9798.87	10008.2	11875.3	11838.7	14224.7	5798.97	7532.51	8122	17302.8	10190.2	16154.3
565.047	16.28	UDP-D-galactose	449494	465687	507446	318006	502658	508087	527523	323193	538126	246541	279550	457358	329890	364149	415516	433198		468948	443125	419683	475712	493472	462630	614049	382127	527528	508619	487074	450124	508225
604.07	18.0415	GDP-mannose	38697.6	35313.2	42477.8	29939.8	41018.2	46763.9	39457.6	31647.6	35431.3	20924.5	21206.4	31093.9	26403.5	30383.8	29797.6	34725.9		30941.1	37955.2	31156	38812.2	42601.8	37928.3	46153.5	36712.1	51795.8	45562.5	76400.1	63717.8	68288.1
606.075	15.0475	UDP-N-acetyl-D-galactosamine	382592	390030	386381	311035	411492	425620	383587	245555	368797	214966	207820	345987	232037	299373	279667	314158		292086	359044	345558	372554	440948	413102	482874	379417	469902	482554	470641	436905	456078
611.145	17.1698	Glutathione disulfide	1091938	1438631	2024074	760098	1504020	2203681	1521629	2911003	5173248	615116	1103412	1624991	1242353	2109601	1895168	1768093		2340744	1070000	1187729	2553617	1355553	1584150	1994919	2342587	2470204	3145266	2213861	2276388	1823341
662.102	14.0817	NAD+ (2*)	218182	493219	473170	339332	487734	331939	216752	45281.2	343164	327740	288481	476987	304214	206902	393464	210970		387556	447974	593720	324099	431747	604243	756578	85068.3	173316	280475	230528	374272	679356
742.069	16.4706	NADP+ (2*)	70877.9	82697.6	120086	53209.6	104662	147226	83219.6	119169	92184.3	26619	43211.1	67633.6	59804.8	87882.4	92983.2	92039.3		84559.7	115015	64623.6	119974	103551	83417.3	154678	140581	142205	164250	138149	67065.8	110609
766.108	13.402	CoA (1*)	32017.7	20386.6	33524	18027.6	22817.6	30845.5	23153	9484.43	11700.8	7008.47	10439.3	15675.4	11613.6	13936.4	13189.6	16018.1		10455.8	19029	17264.8	16041.2	31323.6	20267.1	32331.9	17775.4	25095.3	32851.1	32044	29432.5	36384.4
784.149	11.3604	FAD (2*)	20604.5	11136	13033.4	9518.15	14167.1	12167	14324.8	7228	11449.9	6354.49	9640.68	9618.72	8352.63	9145.92	8253.24	12374.5		10272.3	11018.3	9355.92	9548.79	22859.9	12090.3	17927.1	8831.63	11545.5	14540.9	21337.9	28795.3	20174.8
808.12	12.1205	Acetyl-CoA (2*)	48876.9	32555.4	31981.1	23944.8	37110.9	34255.8	43527.2	21011.4	35468.9	18834.4	24902.6	30791.1	22328	25474.2	22251.1	32334.9		27047.6	26056.3	21052.1	25124	44805.1	27927.7	37608.7	16319.1	21614.4	23594.3	45002	60585.5	49477.9
88.0402	15.0028	Alanine (3*)	146645	142302	135130	142444	119226	126408	213546	154738	201659	205011	171577	168045	156474	204205	179401	199703		185345	153825	124436	159348	132235	129613	127586	171736	157679	157212	152172	166742	156966
88.0402	14.5845	Sarcosine	48873.4	76749.4	74026.1	44492.8	58787.7	71255.3	100089	56235.7	89531.9	57375.9	36667.3	77528.8	63554.7	41052.4	63446.9	70080.2		40156.9	71422.2	61591.4	42088.5	71189.2	66119.2	48806.2	55348.4	55532.6	58352.9	56118.6	61440.2	40831.6
89.0244	9.61261	Lactate (1*)	743312	1137929	1051057	557806	660425	1006622	376725	138318	276710	170788	105120	254793	92835.6	75974.1	70316.3	153764		90871.6	523295	461514	576285	1051786	528211	1072201	265672	559170	291754	1382130	1373911	795170
130.051	14.3982	5-Aminolevulinate	99628.4	134626	119007	97311	100956	112928	143114	66019.6	116576	83948.2	74978	109282	97456.9	89287.2	102600	110594		91144.7	117154	97031.6	100662	118907	100230	97179	89547.1	125934	99968	112867	115161	91875.2
138.98	15.6136	Acetylphosphate	4088.7	4364.4	3294.55	3372.23	2942.35	3013.45	6782.23	3479.97	6119.1	3604.04	3924.16	5694.49	4587.18	4507.72	4621.74	5719.44		4581.2	4601.4	4236.98	4654.67	5123.37	5079.57	5635.2	5005.65	7105.96	6788.6	5577.19	5881.82	5634.67
168.066	7.98519	Pyridoxine	43751.2	48548.5	50856.1	56733.6	39700.2	36465	134176	99688.9	103115	72830.3	56708.4	90392.2	137049	138388	128888	137092		109960	120137	107740	105989	84854.5	102471	90318.1	132665	127358	89733.9	137898	97644.1	115225
218.104	8.54373	pantothenate	360870	422952	370112	393606	297293	372358	723632	361346	531867	256068	269847	392011	376701	373557	364766	426406		334103	430781	340350	375220	365898	281812	368821	386268	502580	442248	278528	276494	271435
267.074	10.8903	Inosine	8120.24	10994.2	10567	7645.3	7668.45	9140.26	5801.22	3783.23	5293.39	5096.37	4610.72	3575.68	4262.22	4960.22	5348.94	6034.23		6499.16	8240.56	7573.39	8738.89	10535.1	10344.8	9776.61	6606.59	7033.29	5973	8268.31	9040.24	9049.17
298.069	7.58909	D-4--Phosphopantothenate	7038.17	11521.7	7256.61	6581.92	5915.99	6641.44	1890.15	1352.36	2079.47	1386.66	2586.22	1332.96	1076.16	1439.93	1716.2	2008.11		2724.46	4094.18	4188.95	4583.22	8396.22	5163.3	6286.36	297.445	911.628	1494.71	1720.46	2392.49	1843.72
357.089	9.89908	Pantetheine 4--phosphate	7303.83	10328.6	4205.06	5535.24	6705.45	6777.52	4449.4	2470.12	2848.89	2215.06	4309.3	3752.8	4891.91	4646.56	4624.21	6508.5		3782.57	11521.5	9135.78	8901.1	22552.9	11590.1	19198.5	7904.39	12861.8	19287	9056.84	14704.9	10182.6
375.132	14.749	Riboflavin	7408.07	9796.72	6349.64	4400.09	4590.35	6640.03	4049.62	3262.67	6531.81	2478.28	5843.12	2951.8	2501.45	4790.2	7917.83	8263.24		4521.79	6260.4	5630.84	2142.83	8452.37	6702.88	6098.17	3482.18	3286.54	3897.87	6222.96	7306.48	5978.65
442.017	17.6957	GDP (2*)	8757.4	6665.2	7462.97	8060.52	6845.59	8396.93	5624.17	7774.19	4952.04	3517.61	3360.32	3856.68	4898.43	7131.88	5410.12	8779.9		5994.38	6529.42	6859.29	8408.92	10018	10070.2	9448.45	7822.54	9205.4	9412.25	15385.7	17084.3	15559.8
455.098	11.3669	FMN (3*)	1821.25	2773.41	1494.35	2193.76	1520.8	1787.52	2407.64	1437.07	1946.11	1151.36	1786.94	1517.29	1824.15	1603.66	1676.95	2291.98		2097.23	2126.24	1993	1828.51	2143.79	1732.04	3040.72	1627.32	2273.15	3175.89	1970.65	2639.12	2394.65
599.304	7.92669	VLSPAD	4914.3	8503.03	3382.11	4612.35	2912.2	4667.07	295.779	0	0	0	1086.79	278.189	1162.68	1437.39	1506.46	3361.37		2753.22	2456.07	1975.7	2065.76	12758.7	3714.46	7763.3	669.47	1474.28	2511.92	4698.22	11779.6	5473.37
484.277	3.87074	VLSPA	27493.9	24717	28779.4	29490.9	25755.1	27489.3	3079.85	2677.67	3286.9	3112.45	3167.41	3462.85	3741.31	4635.95	4849.22	6071.1		7728.22	10847.4	13586.1	11253.3	22354.2	18727.3	25444.3	6047.07	5911.34	7390.46	4514.59	5335.48	4976.82
564.315	6.95108	VHLTP	5133.52	6298.14	4347.01	10235.2	3341.79	5514.65	2133.82	636.836	1702.23	1321.42	2084.18	2092.89	1695.06	2165	1913.83	2769.09		2953.85	2733.43	2640.87	2766.97	7972.87	4321.9	6061.66	1939.78	3185.92	4852.84	5388.95	9816.83	7231.42
467.261	7.1361	VHLT	1282.21	2055.87	1336.86	1740.43	1103.88	1587.44	1485.18	250.416	806.232	286.034	1112.31	716.635	342.048	326.132	718.476	776.348		405.724	1012.66	1131.32	623.753	2606.73	1422.99	2215.95	1304.02	1884.09	2478.67	2070.75	3484.32	2267.79
688.331	7.64797	VDPVNF	6597.75	8333.76	3713.22	6065.04	3863.19	4614.51	1475.16	1055.29	1429.99	345.457	2895.67	1995.16	2260.31	1746.7	1997.38	5244.55		4837.44	1055.85	1401.17	755.974	21530.1	5567.81	10604.2	0	267.438	1437.5	3441.29	8934.43	4216.75
516.231	13.3945	VDEVG	7027.61	3701.97	4445.95	5784.86	4813.41	6564.43	576.196	0	872.232	0	643.28	1142.53	2446.42	2429.54	2670.84	4506.64		3834.11	1208.14	1190.87	1201.38	10814.5	9315.52	16080.9	0	257.812	559.184	9968.56	11012.7	13546.9
496.241	14.6505	TSKY	9308.3	6894.3	7429.99	9179.09	7856.31	8467.13	2359.49	1905.04	2271.09	1320.48	1873.75	2241.12	3389.62	3169.85	3363.84	5840.65		4401.06	4482.42	3996.16	3967.84	11223.9	9808.05	11511	2541.42	3383.77	3677.15	11219.8	9401.57	11341.4
631.277	13.4641	TPDAVM	6249.08	2997.01	3535.38	4567.24	3677.15	4621.9	688.59	0	747.149	294.866	746.786	1486.03	1209.39	1448.54	1004.77	3611.88		2667.53	577.228	293.336	612.315	8905	7361.33	11702.3	0	0	0	7601	6758.86	9232.24
459.257	13.9706	TNVK	6755.23	3962.87	5010.55	6425.72	5224.69	4864.79	604.281	0	1059	999.445	1312.41	1827.65	3563.35	4461.43	4004.13	8719.99		7985.36	1823.45	2023.6	1669.89	7018.28	7570.64	9036.95	0	0	0	3186.99	2679.45	3974.65
529.241	8.09253	PWTQ	5062.42	6886.79	3933.7	4999.82	3958.98	4507.15	1340.88	1017.27	1042.85	664	1929.5	1694.95	2521.59	3460.41	2463.99	8361.92		5589.26	631.715	636.222	392.041	14852.5	5831.68	9104.7	0	587.361	619.508	5808.81	7923.69	6150.51
412.22	9.20617	PVQA	13973.7	22238.6	11436.6	12571.8	9882.79	13034.7	2000.67	1804.94	1970.79	1179.35	2760.58	2264.72	6255.4	8698.86	7418.31	23741.2		18115.2	4762.91	4141.08	4373.37	37203.4	14895.2	24486.7	2396.11	3741.35	4941.2	10383.5	18729.5	10610.3
341.183	9.49003	PVQ	8764.58	9054.83	6965.84	6115.48	5995.66	11916	4294.11	4754.92	4408.33	2483.83	4424.42	3954.28	7284.46	9933.64	7182.89	11857.2		6634.57	3031.68	2186.94	2372.51	22532.9	10361.8	15007.1	542.664	600.414	3326.01	19355.4	23296.8	23609
474.235	6.89971	PVNF	33982.2	44027.2	28783.7	32859.7	28678	39368	5327.01	3052.07	4994.68	4207.89	9871.44	7749.41	13620	16300.3	13748	53953		44013	6529.35	7007.93	6188.28	71047.7	39442.6	54369.7	393.081	1436.06	2177.52	18374.4	27943.9	20983.1
580.312	30.0642	PPVQAA	15585.9	16914.5	9435.29	13998.4	11200.5	12268.9	15737.7	25774.7	14459.1	7599.97	8772.6	7166.65	14670.8	18310	11489.3	20873		13636.2	13869.7	8153.74	19144.5	16806	12590.2	12842	26797.6	23025.2	21054.5	24222.3	19828.3	14147.8
438.236	10.6871	PPVQ	9275.53	7612.29	6526.16	8630.05	7756.86	6908.63	3699.6	2480.67	3537.45	3792.25	3373.02	5324.5	6215.64	6784.25	5922.93	16533.9		11818.5	2143.9	1656.85	613.653	16095.9	13205.9	17119.5	0	0	0	8241.03	6436.15	8329.88
499.252	9.07807	PNALS	6784.07	11075.2	4905.69	6924.66	5849.71	6109.87	2018.86	1542.06	1557.11	1249.05	2824.54	2144.11	4003.05	4543.75	3508.17	11397.2		7683.82	1627.27	1339.81	1232.13	31971.7	11481.1	20369.7	0	1098.71	1924.3	14581.1	24040.7	14363.2
513.209	10.9106	PHFD	7634.01	5433.41	6477.46	7663.23	5804	7103.88	869.985	505.893	725.023	450.932	667.174	1380.07	1863.19	1021.36	2880.59	1016.98		2998.38	6039.8	6276.2	5501.51	9901.03	8690.65	12715.8	4377.93	5789.89	5695.81	9784.26	11174.7	12736.2
504.21	12.389	PENF	1850.53	1408.67	1476.37	1733.8	1240	2046.59	0	0	0	0	0	274.791	625.534	1098.24	1021.25	2635.42		1880.84	604.075	269.516	317.612	3732.43	2452.57	3284.19	0	0	270.592	4072.07	3670.47	3949.4
500.236	16.2249	PEEK	4123.44	2221.91	2350.67	3387.76	2714.39	3227.55	278.298	0	297.573	0	0	344.774	1813.81	2417.08	1941.72	4590.52		4237.19	1201.51	291.206	1034.89	4817.82	3751.38	5090.61	1146.36	1219.52	1221.12	6033.98	4099.65	6574.45
372.141	16.7405	PEE	12016	7738.53	7425.53	10078	7753.94	8437.14	1100.6	1550.74	1786.63	881.311	1223.94	1606.57	4350.36	5372.37	4415.94	12805.4		8944.74	1489.26	979.897	1601.11	13857.3	12872.3	15608.6	295.107	957.021	255.77	9120.56	7054.71	8168.31
243.099	15.0415	PE	27377.9	16429.5	18605.9	20734	18786.5	21871.9	5882.13	6566.52	6948.32	5100.36	5530.46	8804.72	13988.5	16426.8	14611.8	31321.2		27216.2	7635.75	6817.25	7446.98	31770.5	34267	38435	2821.93	3853.22	3631.74	15226.3	13467.1	15143.8
229.083	15.432	PD	662928	487400	511420	572891	574423	559004	165398	104327	170696	187603	205784	278458	470209	442328	484124	744501		708175	245516	222615	218721	823812	833420	936947	42442.3	42488.5	39916.6	441958	390287	458664
421.221	9.60167	PAVH	3503.83	4284.49	3436.75	3812.4	2742.75	4204.57	1106.95	880.73	701.045	280.497	743.24	804.352	2143.48	3300.84	2269.03	8707.24		4928.55	1571.7	784.243	1571.7	13738	5358.21	9822.06	662.381	658.072	2326.33	12562.9	11337.9	14598.9
245.114	12.4987	LD	22461.3	30246	24849.9	24205.3	17137.9	23287.8	18611.3	8684.93	14253.8	8848.85	9131.56	13899.1	12314.3	12370.6	11078.4	13373.4		13374.5	13410.3	10485	10793	15272.5	12943.3	15192.9	7178.19	9543.6	7915.38	10535.6	11098.4	9110.19
855.364	11.8919	HVDPENF	3595.11	3361.66	2045.2	3676.16	2114.24	2592.71	1203.8	318.018	1127.13	0	994.203	1211.93	1494.31	1699.07	1534.32	3970.1		3247.45	1089.82	962.691	0	7171.23	3894.55	5464.69	280.402	680.302	976.318	3001.19	3309.26	2827.64
483.184	15.3854	HVDD	44447.2	29462	29698.2	45943.7	29727	28871.6	4345.12	3703.56	4886.93	4374.92	5880.86	9044.08	27029.6	38967.6	27194.9	99920.3		72877.8	6751.69	6065.35	6834.38	38073.1	34490.8	47458.9	1686.88	1653.83	2024	18196.5	14581.7	20150.1
382.173	11.1483	HLD	87022.8	103174	55154.4	79833.4	56238.2	81867.6	11125.6	9319.26	9511.36	4278.67	12416.5	11492.5	35244.1	58581.4	33967	191665		107319	11752.4	8622.1	12281.5	162778	73576	131154	2586.22	3821.43	5149.99	44002.5	59515.9	48469.6
444.209	11.8075	GGEAL	8057.17	7212.89	4355.12	7805.81	4667.86	4858.12	1097.65	965.991	950.164	639.534	1761.39	1962.13	2601.76	3635.96	2739.89	8899.72		6622.63	909.49	954.191	988.193	15183.2	7657.01	12073.8	0	297.855	648.982	4889.03	5799.74	4509.96
423.152	11.5707	GEYG	47932.3	111811	52998.2	51367.8	39573.7	59782.8	85656.6	26691.5	48492.5	21438.3	53946.4	39526.2	35251.2	36615.2	30473.2	43474.1		36278.2	47873.5	37421	36125.6	92704	43633.7	73330.4	27543.9	48523.2	62984.4	41627	101868	47049.9
449.186	4.62497	[Geranylgeranyl pyrophosphate]	5802.02	4073.94	3064.58	5318.64	4957.31	3492.76	445.592	333.009	448.207	1190.98	638.427	1532.43	723.051	270.614	331.513	1527.56		1183.15	339.045	478.806	379.404	6973.34	4642.83	6299.73	297.158	670.597	340.078	5634.86	5401.05	5582
381.123	5.23358	Farnesyl diphosphate	4728.26	13182.8	3829.51	7362.68	3782.55	4377.43	549.465	329.272	559.714	257.384	1073.54	873.345	0	0	0	889.449		315.197	0	0	0	9438.7	4605.74	6253.95	0	274.406	334.276	7271.86	7746.03	7133.51

## Sheet: N=2
medMz	medRt	compound	indo_+ve_30h_1	indo_+ve_30h_2	indo_+ve_30h_3	No_Drug_30h_1	No_Drug_30h_2	No_Drug_30h_3	indo_+ve_58h_1	indo_+ve_58h_2	indo_+ve_58h_3	No_Drug_58h_1	No_Drug_58h_2	No_Drug_58h_3	indo_+ve_68h_1	indo_+ve_68h_2	indo_+ve_68h_3	No_Drug_68h_1	No_Drug_68h_2	No_Drug_68h_3	indo_+ve_78h_1	indo_+ve_78h_2	indo_+ve_78h_3	No_Drug_78h_1	No_Drug_78h_2	No_Drug_78h_3	indo_+ve_88h_1	indo_+ve_88h_2	indo_+ve_88h_3	No_Drug_88h_1	No_Drug_88h_2	No_Drug_88h_3
101.024	15.5482	Succinate semialdehyde (5*)	75631.9	77828.1	71413.9	80491.8	67247.9	80612.3	31695.2	28600.9	28565.8	49188.3	40371.4	42695	26771.9	32543.6	31409	38260.7	38065.2	34985.3	85482.9	97210.4	83459	79261.1	90816.4	130315	73092.8	79205.9	91796.4	114603	109152	136842
114.056	12.7077	Proline (1*)	70303	79605.5	76756.7	101927	69805.1	79272.1	61449.1	58669.3	81182.8	78563.7	67281.8	95150.8	59131.9	52348.3	61228.1	63212.7	57034.4	53570.8	79845.7	62462.4	70661.5	63168	84692.1	82007.3	69101.7	67910	75837.3	74650.2	77565.1	84414
115.004	16.6742	Fumarate (1*)	47234.7	51541.7	38524.9	53350.5	44519.1	32284.2	5833.14	7148.8	7182.05	7846.92	7730.15	11473.6	9904.71	13780.9	15217.7	19567.2	19099.8	19801.7	15451	19212.3	19156.2	21386.3	25666.6	25690.5	6033.22	7566.7	4149.8	4318.33	7274.43	2478.02
102.056	14.6981	4-Aminobutanoate (NPS) (2*)	292475	334258	269667	305592	334108	275139	378385	303012	317274	327043	353294	443410	413231	440677	363657	387419	335731	316080	370436	290069	404719	464284	396851	335279	457276	344730	352100	391539	423293	323975
116.072	12.44	Valine (1*)	129019	136474	129796	177006	113678	142363	87191.3	88264	108316	106712	106509	133934	80835.6	84741.9	83892.4	84990.9	84148.7	85276.9	110294	90753.9	99811.5	115920	144029	119804	100789	89275.3	113748	126970	116948	138040
118.051	14.4487	Threonine (1*)	16106.9	16766.3	12804.2	11480.3	14642.8	11201.1	13670.4	11354.1	16502.6	18810.9	9816.76	16232.5	10155.2	11252.5	11138.4	10061.5	10363.9	10984.5	10939.6	13384.2	13549.2	11597.6	17043	21086.8	16215	12547.5	12081.7	14602.5	13154.2	18369.5
128.035	14.7022	Pyroglutamic acid	233591	287351	215858	257589	264248	225475	335592	253783	262832	273785	255588	344385	324800	333761	276387	285766	249687	257128	272959	254249	296921	351440	314002	290518	380085	268237	271778	333263	328974	278910
128.071	12.2992	Pipecolic acid	14778	14176.2	12691.1	18325.1	13724.8	15114.3	1214.13	696.046	1771.8	3307.51	3535.07	3315.75	2751.65	1662.93	1831.09	4310.13	3520.99	3208.16	3155.23	2837.29	3130.16	10480.3	14028.8	11739.5	2037.09	1565.59	1588.16	7508.57	8819.17	9452.03
130.087	10.7309	Leucine (1*)	587421	549720	503245	637724	423190	543163	459828	435245	562113	525702	513158	727304	484923	443499	446977	480036	437139	456466	577142	439464	492416	500877	583797	473386	555550	466707	541094	579505	567329	600181
130.087	11.2045	Isoleucine (2*)	455293	450671	420334	529674	311210	452700	449541	460396	584759	535354	510316	621339	512899	455746	450353	495429	463095	452087	542540	417025	466347	440214	456839	394365	556775	445586	578048	559880	537055	554139
131.083	22.5192	Ornithine (2*)	213269	173519	162979	192114	63185.4	201461	105942	124881	168610	138692	180660	198653	149259	115193	94789.5	121922	126854	119092	143242	81420.9	91709.9	94976.2	117751	66710.6	140422	87222.9	221907	163144	153517	192753
132.03	15.0009	Aspartic Acid (2*)	349756	474010	435708	423624	388818	410853	570005	391248	543694	621972	433441	418212	584244	398475	424180	374903	384475	428411	377300	423010	368739	375859	372294	499312	373451	372697	361919	493358	368741	467083
133.014	16.0407	Malate (2*)	492838	365064	331807	444195	270762	370296	253401	269585	318506	331110	208204	308921	223387	256054	213383	270503	291940	264397	305148	222716	212625	247882	405427	365362	272065	263972	323827	409830	400776	517916
135.03	12.7122	Threonate	27721	38498.2	32341	58410.4	71565.6	30660.4	53400.4	47371.3	58356.9	68815.9	39031.3	69795.4	41009.7	49147.8	52342.9	43264.5	31712.6	32720	54310.4	58369.2	55485.9	21214.2	56795.3	72313.7	50031.2	72846.7	48689.7	38152.7	49947.2	53715.8
140.012	15.7717	Ethanolamine phosphate	18324.6	16991.9	16551.2	17233.4	9905.98	19082.6	1974.81	1468.13	1714.17	1903.26	1985.62	3076.03	1897.55	1830.5	1470.38	1518.88	1288.7	1827.62	9032.72	6608.59	6797.14	6197.77	11192	8545.46	20118.1	14998.4	22521.3	16240	18299	21691.5
145.014	15.5709	2-Ketoglutarate (1*)	73212.2	75663.1	56831.3	70929.3	62522.7	62481.7	29811.9	25763.7	23474.1	45555.4	39098.3	37297.8	19966.5	25785.1	25731.4	27503.4	29340.6	29114.7	67884.9	100667	74418.1	67109.6	71795.3	128038	65883.8	68593.3	77652.4	108125	101560	135986
145.062	14.9693	Glutamine (1*)	417896	495746	432339	496734	392180	449688	519154	382185	577465	521992	462795	505200	529752	420289	465506	444565	454101	443823	517158	499309	540251	466136	450589	493710	582831	463579	551936	513424	415513	470770
145.098	24.0212	Lysine (1*)	85402.6	84033.9	79317.3	92102.6	34198.2	95167.6	35771.2	40618.5	48322.2	49828.2	59943.3	69359.8	46926.4	38020	32256.7	45982.9	49145.1	45749.1	43242.8	29780	31186.8	69026.7	68998.7	38201.5	46211.8	27868.3	62218	75000.4	67632.7	76642.2
146.046	14.7305	Glutamate (1*)	1258318	1438846	1100346	1173997	1023441	1148360	1671236	1216978	1648023	1763436	1157703	1335579	1743311	1375131	1307470	1286626	1304200	1463414	1352096	1294432	1323057	1392842	1544676	1642194	1844712	1258194	1411019	1897598	1399955	1660164
146.046	10.813	O-acetyl-L-serine	20303.7	27896.2	28920.8	18566.4	15553.4	21554.6	5439.11	2742.4	5142	9656	8709.45	8096.48	8645.98	9616.97	8518.75	13869.1	14070.3	13995.9	10035.3	6657.62	4039.63	12226.7	24499.3	19722.3	9957.02	10577.1	12301	21979.7	16818.7	21778.5
148.044	11.4847	Methionine (1*)	41756.7	57400.6	47354.2	65620.6	45844.8	50861.4	67616.1	56339.6	79588.1	77500.1	47272.1	67671.4	63410.9	46775.6	53487.7	52122	45072.5	52173.4	53740.7	48845.8	48794.7	52830.1	48548.4	61572.5	59429.1	49566.7	70694.6	71776.9	63232.6	72045.1
149.046	12.1752	D-Ribose	17404	16055.6	16670	23199.1	25046.2	12915.3	22847.1	21721.8	23549.5	24794.4	15969.2	23962.8	16239.4	22843.2	22008.2	17271.9	15938.8	15465	22796.1	27906.3	24558.8	11433.4	28180.7	32114	21388.4	31878.6	22071.2	14510.4	17510.1	22443.8
155.01	10.2223	Orotate (1*)	8323.96	8577.11	8694.98	9300.15	7297.28	7536.76	445.401	0	288.035	613.532	0	1202.26	2909.28	3021.97	1846	5519.24	3934.57	3298.32	3889.29	1815.18	4886.81	4078.89	9119.45	7263.98	574.328	1247.86	723.395	4344.77	2932.63	2718.13
157.025	11.2629	Dihydroorotate	36865.9	44163.4	42976.6	69187.2	42651.2	36370.7	7016.07	4975.34	6662.43	8940.12	4226.65	7068.64	11482.2	7441.57	7450.03	16770.8	14697.4	10553.3	16896.9	10020.5	14277.4	16503.6	27236	25394.7	5671.88	4929.31	5665.2	6376.34	6055.66	6331.98
163.04	13.0559	trans-2-Hydroxycinnamate	5186.76	7293.97	4554.22	8302.46	3916.02	4081.81	5290.09	6388.35	4400.61	3703.82	5890.01	8059.37	4470.33	6020.4	4752.43	5003.18	4873.69	4153.95	6155.54	4496.68	6078.69	4977.09	3859.34	6415.58	6518.85	5429.59	4793.93	5448.46	7411.22	6307.55
164.038	13.4552	L-Methionine S-oxide	1178.58	723.342	628.01	1129.52	404.591	1118.94	888.969	893.885	1618.24	959.506	2436.75	818.541	469.903	656.47	897.262	1938.94	2248.06	815.053	937.726	1061.97	788.762	1213.13	1248.5	382.163	917.663	2058.42	2283.48	1564.4	2412.8	745.879
164.071	10.0238	Phenylalanine (New 5*)	392167	423298	350775	493643	332831	415858	306922	322046	344939	342887	317381	441565	296289	317132	283109	295971	284547	295771	341837	337087	341413	382214	412214	348513	384784	301907	351333	423808	429092	449991
166.975	17.6564	Phosphoenolpyruvate (1*)	156589	101004	107132	89068	0	166296	197188	217708	222741	177652	226860	190979	461755	421928	324972	350357	379665	366674	322238	187886	158891	215774	180692	112512	393970	229189	568380	454585	308247	426775
168.991	16.0011	Glyceraldehyde 3-phosphate (3*)	18260.8	16872.1	14296.7	20107.7	16197.6	16618.8	8346.51	7981.46	8105.09	9581.2	7041.07	9076.02	6550.47	9312.83	8188.43	9225.12	9831.06	9559.06	9515.4	7948.29	7665.73	9112.76	14725.4	14090.1	5961.74	6366.4	6465.68	10514	10118.5	11338.1
168.991	15.3133	Dihydroxy-acetone-phosphate	20109.7	14352	10138.4	24908.3	7848.28	17207.8	130060	125557	127713	126063	111397	117316	162359	166245	137017	150461	146757	140912	36136.1	18156.6	14171.9	16406.4	21462.5	11445.2	34756.5	24008.5	58604.3	24575	17775.7	23791.8
171.006	14.8701	sn-Glycerol 3-phosphate (2*)	203314	237690	187975	264231	148980	241430	348191	236284	251846	308813	216219	325184	380046	349415	231877	241556	233831	263831	178218	137758	129894	196425	228310	199075	191282	111445	157508	227651	172771	228584
173.009	18.3501	cis-Aconitic acid (1*)	8120.13	9286.97	7109.46	9087.3	5079.25	7594.98	6258.88	5901.08	6753.04	6006	7279.14	7055.82	4372.96	4002.1	3779.53	4186.52	4495.97	4819.54	10686.5	6571.96	9177.84	15693.7	12671.2	7984.86	9052.02	6890.65	7892.68	10305.2	9875.11	9437.23
173.104	25.4908	Arginine (1*)	158342	161304	137050	148655	70445	172037	105086	116543	156669	130247	159431	147402	139367	111391	112634	132473	127994	127441	135867	97679.5	123562	160529	149616	105355	155854	92543.9	175347	208570	165906	182945
174.041	14.6433	N-Acetyl-L-aspartate	52411.8	44546.1	43949.2	50505.3	29865.2	50475.1	53571.5	56384.2	57511.8	63497.9	48876.2	74734.3	49099.4	46895.6	37418.7	39849.6	40508.2	40467.1	40391.1	32037.9	31277.3	29050.5	49136.1	36083	37626.9	34078.1	45644.2	42204.9	42136.1	54219.2
174.088	15.7782	L-Citrulline	7673.04	4625.65	5149.91	6788.61	3727.88	5896.84	5412.37	4634.22	7813.38	7513.59	6568.24	8761.04	4874.55	4654.64	3948.29	4439.48	3868.45	4007.49	4037.47	3582.95	3964.13	1452.24	3481.41	3526.73	2837.59	3010.12	4516.82	2998.65	4329.75	4699.56
175.036	16.6875	N-Carbamoyl-L-aspartate	378383	421455	430111	447700	572846	431189	76559.2	73353.5	80844.1	112035	63364.7	93798	109218	177380	146041	223062	230558	217120	137290	163328	188874	205494	331890	419680	71550.6	100823	55445.8	63305.1	53592.1	73865.2
179.056	17.0305	myo-Inositol (5*)	53296.8	65621.1	52786.3	72240.5	57820.8	57749.1	60109.1	56962.2	68659.6	58823.9	66716.8	88496.5	54443.3	61876	55155	57876.5	54447.3	54425.5	62882.2	60805.1	65030.1	54572.6	61799.3	63074.5	74273.5	64528.8	71438.1	73099.9	76814	81039.6
179.056	12.9589	alpha-D-Glucose	388352	481533	406146	690865	436818	359913	458950	456939	437139	483822	328740	614092	385899	440863	431655	381797	328301	305396	555180	474287	459524	252818	585532	470339	465975	494558	468686	321869	441024	466776
179.056	13.1929	L-Galactose	416068	550276	468379	785604	566535	395212	569180	577510	536442	593228	430659	897468	458761	526494	509655	473656	414696	409347	571178	532888	516433	282226	625108	531019	492288	524941	475287	312903	448169	473014
179.056	11.1524	D-Fructose	14578.7	14612.1	13255.7	17330.3	11305.9	14184.9	21441.2	20326	23307.2	19982	19289.1	28412.8	16293.2	16419.4	14280.1	15878.1	14876.7	13873	12890.6	11808.9	9873.03	8769.4	11708.6	10165.3	12439.4	9213.89	12324	8573.97	10114.2	10905.6
180.066	13.0507	Tyrosine (2*)	294502	371966	271265	420204	333210	281956	306072	318154	325756	325405	288687	443732	269382	310324	290959	286004	255540	259206	310354	334449	339306	282151	381600	349860	369921	318964	323607	318726	369580	373814
181.069	13.0527	Sorbitol	31247.5	26063.6	18416.6	15930.4	34211.9	30458.3	31436.1	34614.5	19509.9	36171.3	28578.1	29805.3	28554.4	21678	30594.7	22411.4	25989.5	27061.1	23550.4	23452	11882.4	27076.5	41509.2	37714.5	25438.8	23005	23331.1	32673	37211.6	25252.5
181.072	13.981	Mannitol	602181	885012	720553	435566	495257	571992	542005	483172	457254	613381	424328	609376	336429	360289	373734	348918	320718	322509	370740	332224	291968	185270	357147	221944	312322	217593	317349	260297	291954	334808
182.059	14.7944	Phosphocholine	43797.2	45998	43915.7	87453	39969.7	85446	12458.6	10663	12881.6	15131.3	12591.7	17535.3	32393.7	31792.3	29956.3	39748.7	44371.1	44151.2	130475	100178	95340.2	68418.7	95323.6	69111.4	160178	139127	202658	89959.6	78278.2	100532
184.986	16.7655	3-Phospho-D-glycerate	408781	388979	353173	481516	145090	465450	514750	455636	455576	549330	444320	534619	586235	791244	502870	750571	635511	676603	482032	352483	314648	380193	486849	287097	516967	445477	591859	587453	507842	635814
188.057	14.1411	N-Acetyl-L-glutamate	140304	98230.3	97428.1	87873.2	46999.8	129070	48022	44754.9	66301.2	52926.4	71670.5	51591.3	85072	47540.9	48557	63452.6	81752	72987	48034.6	32746	31659.1	105883	57406.8	53002.4	41165.1	30626.2	64048.4	131040	85641.8	87269.9
189.088	11.3881	Al-Thr	5004.17	7817.62	6703.42	8332.94	4964.42	8183.19	495.661	0	553.967	897.634	947.312	584.363	1553.04	971.974	628.121	3820.22	1061.42	1103.25	524.048	623.024	643.432	1581.36	6496	3401.69	0	0	441.103	0	729.113	1304.51
191.02	17.8825	Citrate (2*)	1071238	1146012	1029850	1126518	611478	1260886	1103127	1036552	1119254	1096797	1105194	1203244	771999	854222	622565	744718	785626	785296	463857	430285	427465	541027	486100	434638	404244	263172	467924	556602	445898	486256
195.051	14.5385	Gluconate (1*)	368914	375333	323610	410867	381340	330707	420626	404408	434610	423168	356850	556337	395877	399160	360431	336592	331455	312755	353450	378908	363137	256364	371364	367985	403064	386010	374051	300785	334760	360686
201.088	13.9987	Pro-Ser	4734.82	5654.67	6004.51	6643.58	10783.1	4526.83	1174.84	1797.18	585.509	3616.24	1655.31	3009.74	1987.44	4202.37	1900.24	4093.22	3194.39	3307.44	3385.12	3332.16	4084.58	1415.34	14614.4	13474.1	2267.33	3700.7	1551.85	5018.37	5766.92	7909.06
203.067	10.9109	&gamma;-D-Glutamylglycine	10545.4	10515.3	10821	15328.8	5782.81	10932.2	8541.2	5941.84	6446.89	9321.18	7720.02	10646.6	4731.57	4856.58	3721.94	5932.19	4256.14	4364.32	9337.97	4375.89	5735.62	7712.71	11722.3	7161.28	5789.14	4779.56	6457.28	12740.4	11946	12819.4
203.103	9.47174	VS	808.432	1302.65	2402.77	2307.85	1025.2	2049.79	0	268.986	252.377	421.426	252.543	441.221	413.63	350.995	273.596	670.746	839.12	707.712	299.602	0	288.362	940.069	1823.6	1703.36	253.372	0	285.046	567.511	898.232	502.512
215.103	11.6201	2-deoxyribose-5-P!	51665.9	47633.5	47465.8	60481.8	28826.2	49154	2108.55	4685.55	4081.97	10030.7	8391.75	12246	7019.41	7068	6491.61	13752	14022.2	15325.9	10707.4	6975.39	8093.09	27900.7	47900.4	27934.6	1148.12	2650.01	2416.18	15000.7	14501.7	15961.5
217.083	10.0802	gamma-L-Glutamyl-D-alanine	49184.1	45578.7	46247.9	75221.9	26780.1	51736.1	25841	20975	19350.3	23899.7	21144.3	36619.6	10186	9870.32	7310.14	13405.4	10235.7	8974.83	31154	15171.6	25874.2	34944.4	59651.6	28340.7	24876.2	16382.2	26647.2	41683	46591.5	48361.3
229.012	15.5865	D-Ribose 5-phosphate	51600.2	45212.6	42111.3	57460.4	19609.3	52083	195342	216662	226360	195124	181087	181306	177840	181696	167151	178683	176786	171838	63311.2	39594.2	26853.8	48892.3	50180.6	30691.9	59108.9	39259.7	88044.4	74042.6	54297.2	58163.8
231.099	13.5794	VD	4871.54	5060.49	5722.3	6236.51	4814.68	6070.1	475.358	656.995	336.383	1454.68	0	2057.69	1305.58	2085.16	1069.55	2474.88	2864.35	2552.37	1460.52	1332.24	1191.11	3145.12	6019.96	4035.28	1185	774.849	1518.52	2479.21	2124.47	2672.59
245.043	12.8435	Glycerophosphoglycerol	45394.9	61411.2	50905	71461.7	38285.5	46860.5	36979.6	36954.8	39045.5	48459.7	31323.9	51359.1	28096.7	31801.8	31650	33655.3	31920.9	29184.3	49943.1	40411.3	46354.4	28667.3	79714.7	53076.1	49605.8	56123	48233.4	64922.4	87496.7	88501.4
249.055	14.1431	gamma-L-Glutamyl-L-cysteine	12761	13280.9	10763.8	23187.7	18548.2	15430.1	0	0	0	0	0	0	0	0	0	0	0	0	11422.4	8482.59	6330.65	15229.7	15857.7	13702.8	7552.59	11029.9	10219	0	7204.15	3223.45
259.022	16.6652	D-Glucose 6-phosphate	74186	59887.4	65409.8	70626.6	31398.5	82738.2	47049.4	45536.8	56088.4	59121.2	54826.2	62565.3	44554.8	44285.7	40186	43818.6	45382.1	42565.3	89882.6	62123.4	65281.1	74126.1	93014.2	63991.4	69679.7	55587.8	81190.6	93170.6	87782.4	100571
259.023	15.8614	D-Fructose 6-phosphate	26333.5	27467.8	26191.6	30967.6	17412.1	28983.4	15222.9	15548.4	19568.1	16160.5	17207.7	24966.4	18851.6	20071.6	19083.7	19708.9	20934.4	23571.4	28871.8	22889	23565.5	28341.6	31156.4	22339.1	22667.3	14730.5	23608.5	33699.9	29314.9	32054.7
259.022	16.1291	D-Galactose 6-phosphate	29422.3	23622.5	24023.2	27057.4	14865	31584	13992.1	14936.3	17825.2	18821.6	18813	22153.4	13955.4	14132.9	12953.4	15971.4	16287.7	16015.1	28859.9	18520.4	20235	22362	29727.5	22172.4	20369.8	16684.1	26102	29755.4	28058.9	34074.3
259.023	17.0683	1D-myo-Inositol 3-phosphate	28967	43758.6	49352.2	55261.9	28556.7	43889.4	6907.41	8313.98	6628.25	10134.1	10702.9	12882.5	13690.6	15337.1	13931.5	27388.7	23938	25065.8	30528.3	21718.9	21348.8	40247.6	49365.1	35169	18607	15609.1	17972.4	32898.1	33245.6	34784
259.023	15.142	Hexose-1-phosphate	478976	377812	443689	418708	219602	483490	471952	481238	506525	545090	504563	575164	315652	391038	301941	374022	353622	339702	343802	193166	201349	185715	300585	174720	219036	192128	325643	274700	239062	306421
259.13	11.003	L-gamma-glutamyl-L-Leucine	33466	34742.9	34083.1	36112.3	21680.8	29697.8	20900.5	20847	20886.1	22797.9	19616.8	29740	29814.8	34328.8	26321.8	34428.9	31891.2	32307.5	39641	27050.3	31615.3	27560.8	54271.2	33840	30440.7	28496.2	37806.2	29332.5	34639.4	38259.6
264.952	17.6565	1-3 (2-3)-diphopshateglycerate (1*)	925140	564243	602076	508105	73103	1010382	1208665	1264913	1379980	1105384	1372720	1085351	2995586	2687008	1995423	2260528	2478830	2288315	1995139	1192295	954636	1328996	1086178	602374	2441742	1374965	3736248	2898149	1957866	2633951
275.018	17.4751	6-Phospho-D-gluconate	46934.7	42581.8	40290.1	46954.4	16131.1	50357	38586	40696.9	39816.9	40583.8	37443.6	49072.1	31112.2	35497.1	31231.4	31751	33825.3	34504.1	39476.3	35343.2	31065.5	33998.2	43081.9	30625.5	40421.7	32664	49586.8	46968.9	41143.8	51014.5
275.088	14.0158	Glu-Glu	270854	287616	291703	390930	160625	268207	102726	96318.8	93300.9	157355	119911	164877	117069	181347	135990	228995	158883	203745	225751	203654	222542	154419	538769	367538	163600	150711	132532	329009	370027	450161
276.989	15.597	2-C-Methyl-D-erythritol 2-4-cyclodiphosphate	81118.1	62658.9	80129.4	67895.3	19014.7	85188.5	13303.4	13019.3	11346.3	12456.2	12526.4	10876	17600.4	14865.1	13560.5	22254.8	22927.8	20198.9	23101.5	10930.7	11031.6	41370.1	45489.2	22960.5	7616.35	5787.44	13529.6	40144.1	27402.7	36004.7
287.052	12.5775	Orotidine (2*)	44181.3	58946.2	47294.4	77562.1	138287	37005.3	64125	64871.6	64198.1	86175.7	47230.8	77238.6	36518.8	60528.3	70726.4	48744.8	38558.5	37458.1	67412	94650.1	91338.7	22387.4	100012	119759	56620.8	103386	46440	32215.2	55109.8	54113
289.033	16.1263	Sedoheptulose-1/7-phosphate	22842.7	24458.5	22592.3	23303.6	15964.3	26933.3	10270.7	11104.7	12201	12162.8	13093.5	14996	10954.4	13223.9	12055.1	11451.5	11021.4	11132.1	20466.9	18373	19004.8	19655.5	28554.5	23001.9	24534.4	20624.7	29517.5	37732.9	35572.4	36355.1
297.066	7.51885	5\'-S-Methyl-5\'-thioinosine	4541.37	7087.97	4032.05	6304.78	6156.74	4669.54	847.884	1172.68	1119.87	1033.49	1521.46	2766.31	2041.69	2004.85	2166.18	1863.04	2323.15	2910.2	5064.01	3963.04	5254.65	5244.17	5640.24	4318	1757.8	1258.74	1219.57	2006.55	1823.18	2041.49
300.12	14.6734	Gly-Pro-Glu	6818.43	6658.79	6259.38	7356.97	6568.51	6334.14	286.057	284.775	518.522	522.94	1219.5	1364.46	688.851	602.166	1411.43	3323.46	2418.15	3607.97	593.995	429.915	362.042	2424.44	5357.06	3356.57	0	276.569	257.604	2252.05	1731.9	2061.54
303.083	16.583	N-Acetyl-aspartyl-glutamate	23977.5	26681.3	25011.9	30348	32083	29203.3	5310.25	5499.31	6326.17	9461.31	8060.5	9841.22	7556.31	10361.4	9107.92	11374.6	11716.1	12661.5	16063	16680.8	18598.2	24796.4	41446.4	38783	17876.5	22650	18302.6	29491.8	30337.5	33208.6
306.077	14.3213	Glutathione (5*)	15906700	16683080	16920660	18574080	14048650	16724200	16064130	15946170	15948670	16885210	15933500	19498620	15657560	16260220	14637630	15585070	14660130	15086490	16597240	14400280	14560810	13106900	17884670	14129020	16100020	15236230	17109370	15827540	16877180	18438040
320.092	13.4683	S-Methyl GSH	10420.4	11390	15657	18040.2	9319.92	14429	13073.2	12429.4	10549	15062.8	11624.2	20823.2	10663.3	13086	8734.24	12739.8	9567.23	11515.5	13853.5	9745.04	8690.44	8618.17	19421.9	10128.1	10998.1	10561.6	15262.9	11744.3	12494.3	18383.6
322.045	15.7216	CMP (3*)	3729.38	3295.09	2653.79	4889.09	1228.29	4520	731.719	1292.23	529.114	1591.3	931.757	787.309	3357.71	1946.39	1487.69	3985.91	2291.62	2554.03	10466.6	5178.57	4397.64	7516.1	6870.54	3627.26	20421.2	12950.5	28249.8	11977	8837.96	7716.48
323.029	15.0479	UMP	16169.7	12168.1	12424.5	22465.6	9559.4	17295.7	2846.51	2785.83	2588.58	4995.25	2795.22	4404.28	6180.6	4740.35	4559.34	9307.53	5724.37	6222.16	21829.3	12638.1	11417.6	33185	31844.8	20957.3	27231.1	19919.2	28998.4	37823.4	26860.5	28273.6
328.046	14.0196	Cyclic AMP (2*)	20684.7	16047.4	17401	16243.2	0	23377.1	2374.16	5768.83	6299.05	9332.59	9269.06	10674.1	9974.38	4344.01	6900.44	10738	10966.2	9920.22	14187.5	5000.92	6159.85	9233.94	9586.64	2993.46	13659.5	1625.92	20770.9	19861.4	15433.6	17744
334.033	15.1188	Nicotinic acid mononucleotide	6748.93	7058.89	6507.05	7718.46	4527.42	9140.57	4572.64	4916.04	4301.59	5323.34	5168.31	5610.97	4427.46	3647.68	2931.56	4020.39	3939.06	4425.71	7754.8	4939.4	5202.85	5591.18	8174.91	6029.98	12155.1	10062	18486.9	20134.8	17918.2	22672.9
338.989	17.5804	fructose-1-6-bisphosphate	77364.8	55895.2	55984.8	52711.7	14953.6	83567.3	105815	119802	134864	112882	136976	103315	262972	246837	198751	191938	224397	208752	67664.8	43512.4	37372.4	60047.5	53072.2	37090.7	76359.6	47795.3	124230	113765	83580.5	104110
346.056	13.6029	AMP	37498.2	39166.7	51171.4	40543	25322	60259.9	40714.1	64067.7	49865.6	53104.2	48865.1	67252.3	75273.5	76120.3	50919.2	50589.2	50470.5	37174.7	35963.5	31449.3	30300.6	24838.1	45857	36130.7	41222.9	41188	68802.1	42067.5	43107	61555.5
347.04	15.318	IMP (3*)	1081227	816013	814172	988989	419088	915512	1263361	1220329	1125066	1327160	1266189	1351501	607668	515540	365573	535136	508789	407943	1120138	699212	624238	805284	1089644	662868	602570	457142	794073	529318	436398	528026
362.051	16.5474	GMP (New 4*)	910.513	1410.87	824.256	901.227	1693.88	1881.25	1687.17	1531.9	835.466	1675.52	2109.46	1370.77	2412.43	1984.21	2091.71	1145.05	1137.43	1307.03	1405.46	1155.78	2102.77	1491.01	2205.29	2829.76	2083.34	1463.19	2384.22	3003.07	2756.45	3507.83
378.098	12.329	(R)-S-Lactoylglutathione	28573.6	27969	30975.6	41820.5	20103.2	35942.5	17666.6	16167	16332.9	21967.2	16938.6	24930.9	14931	16231.8	12291.5	16239.7	14525.1	14293	22546	12750.4	14602.4	18708.9	42339.2	22625.5	15997.6	13954.7	21259.8	23165.4	25848.4	30205.4
383.114	13.4211	S-Adenosyl-L-homocysteine	19304.5	17609.1	19844.9	38568.8	18828.1	32684.9	2508.46	1792.01	2617.28	2698.77	1738.69	4501.86	3279.8	4703.6	3593.94	6126.55	5983.23	6724.02	17030.2	11789.3	11847.6	22205.4	31523.4	23129.6	14129.7	10799.7	15719.6	19723	17372	23818.5
401.016	15.5717	dTDP	350.535	270.813	762.153	551.267	0	899.643	575.358	256.895	0	789.453	0	453.225	1109.07	1177.86	577.596	431.882	537.545	705.699	259.614	274.428	261.806	317.593	466.711	0	301.615	281.813	396.395	0	261.082	0
402.011	16.7483	CDP	3025.99	2300.06	2352.41	2716.82	898.881	4267.11	1057.07	1079.38	921.584	1417.8	1539.1	1297.53	1926.68	1860.56	1423.97	2358.01	2012.57	1088.59	2667.88	1220.88	1543.58	1866.23	2804.9	1698.53	3361.98	2602.13	5228.12	5271.83	2441.17	4140.71
402.199	14.8792	Glu-Lys-Gln	3747.51	4074.91	4235.57	4606.93	3101.78	4805.4	273.139	307.209	432.336	550.827	909.235	1339.82	335.818	384.56	481.319	1759.14	1499.37	1592.61	2493.09	2124.39	2264.78	4664.47	6825.63	5145.74	2884.96	2456.04	3356.94	5571.73	5995.09	6158.78
402.995	16.2676	UDP (1*)	19386.7	19422.9	23360.5	20933.5	10334.7	29251.9	2656.2	2653.04	2879.52	3818.87	3458.75	4665.82	5928.35	6931.9	4268.3	10576.5	9822.32	7829.03	10509.7	7604.3	6283.32	13884.5	16273.8	12381.4	10385.9	8066.52	15721.6	18378.3	14074.9	19771.2
422.087	18.2596	S-(1,2-DICARBOXYETHYL)GLUTATHIONE	42243.9	34124.9	35006.3	38472	23113.8	42405	30937.5	30597.7	34425	34766.7	32094.7	41987.9	33359.8	35266	24893	31955.3	32121.8	30510	36679.3	25450	24981.3	22845.1	39642.6	26866.3	33632.6	26708.3	44849.9	39874.1	34948.5	47114.3
426.022	14.8728	ADP (1*)	294146	246540	303885	232929	101752	387994	245452	303309	312253	291100	313761	303159	428086	334871	250192	277944	310109	255527	242537	158332	163521	175141	218023	149354	237678	181574	379248	321182	250784	346227
427.007	16.4252	IDP (2*)	5100.97	3194.66	4097.19	2534.02	685.039	5670.21	5103.25	8333.87	8614.86	7496.91	7896.56	8639.85	7303.29	5612.33	4397.27	5823.53	5692.1	4261.51	8275.51	3617.68	3047.17	4920.92	5019.59	3195.58	5213.09	3326.68	9941.36	6458.7	4865.33	6193.48
429.058	15.2053	CMP-2-aminoethylphosphonate	42685.4	38722.6	41408	44958.2	22549.3	46077.6	31068.4	32029.9	33931.8	34687.1	36961.4	41413.2	33534.6	29006.8	25613.8	29414.3	29231.5	27544.5	33869.9	24953.5	23955.7	29052.3	42106.1	27994.8	41820.2	35326.9	58037.3	35719.5	34564.6	43881.3
445.053	16.2334	CDP-ethanolamine	136044	117299	126808	123074	63085.1	136506	10300.6	10571.7	10268.2	13929.7	12971.1	17583.2	28558.7	25811	21072	35789.9	35755.7	31054.2	53730.6	34156.8	33882.8	39347.2	59645.5	37156.4	52649.6	40038.4	66317.8	49628.6	47292.5	59222.1
465.982	16.9108	dCTP	3642.98	2863.84	3249.54	3969.26	2072.8	5692.19	1637.79	1793.58	1743.5	1837.45	1741.33	1210.63	1990.86	1690.23	1276.35	2188.17	2571.6	2398.44	3348.26	2216.52	1967.33	4872.52	4731.44	3002.77	3644.9	3065.01	6228.63	4380.09	2900.89	4197.28
474.262	4.65597	LysoPE(0:0/18:3)	1584.77	2352.77	1803.07	637.605	2279.65	1165.88	1646.96	1504.62	1952.01	2383.44	1885.92	2148.52	1524.65	1999.49	2074.61	2025.91	1922.53	2132.3	791.181	1006.62	1364.02	2495.39	3219.23	2620.51	1525.91	1564	1251.28	2283.48	2014.66	2382.69
480.981	15.6022	dTTP	16879.9	12976.4	14437.1	16463.9	7252.61	21596.1	266.059	0	0	302.097	322.585	673.886	1277.93	1228.47	1783.68	2589.39	2207.72	7696.67	13258.1	8026.71	7512.01	14625.4	16482.2	9827.03	13202.6	10209.7	19821.2	9603.68	9191.26	10059.1
481.977	17.772	CTP (New 2*)	31101.6	24266.3	27036.5	25402.3	9975.47	41815.7	8065.93	8394.83	10875.9	10369.2	13769.1	11461.7	19774.7	16638.8	13634.1	26852.6	26053.1	23316.3	21608.5	12219.9	11447.1	19503.9	21449.3	15293.8	16723.7	12568.8	29456.6	29947.5	24453.7	30866.4
505.988	15.9788	ATP (New 2*)	6300410	4090852	5366348	4326800	1710684	6753030	4299724	4522888	4751784	4834292	5205584	4306856	5541638	4536632	3747038	5189812	5212482	4890152	5433418	2841139	2885287	3491116	4397170	2695126	4235110	3215142	7133014	6487606	4551479	6440500
489.993	15.1777	dATP	22435.7	17598.7	19549.6	20640.2	9109.97	28564.3	10016.2	10426.4	11103.1	11692.4	11765.3	12436.5	14352.1	12842.8	8632.24	13650	13407.3	12993.5	17148.5	12121.7	9623.99	13441.4	18908.7	11280.1	15511	10992.9	23684.5	15981.8	14197.4	18926.7
500.278	4.53023	LysoPE(0:0/20:4)	7351.93	8835.16	9407.15	6519.61	9244.93	6354.6	6428.77	5487.69	5537.78	6745.04	5690.54	5433.2	4610.23	6725.63	6288.09	6068.63	4676.99	5399.18	5905.53	6614.31	8444.24	10787.7	14599.6	13872.8	8427.85	10054.2	6917.15	15674.6	13809.7	14507.3
522.283	4.10177	LysoPG(18:0/0:0)	124779	115128	122719	119449	112711	89234.4	41984.8	47043.4	31193.4	55247.6	56393.8	60373.5	43505.1	63646.2	79427.5	82044.7	93268.9	129964	67236.6	44929.2	70883.1	67245.6	99923.4	73184	34948.4	36037.1	31859.6	106138	99303.6	112881
521.983	18.676	GTP (1*)	183532	126268	136175	136471	46315.2	222476	94317.1	100868	103456	115945	139094	131576	139926	123299	88531.3	146902	156986	142298	127652	83806.4	72588.4	141717	142601	100134	176283	108672	308839	407684	279419	388162
540.053	14.0421	Cyclic ADP-ribose	2319848	1900490	2175865	1951334	1013806	2342347	895720	973951	1127613	1353429	1401456	1558305	1251855	894145	877695	1176365	1273861	1210665	1879919	1143772	1257195	1360827	2101195	1386062	1768120	1394586	2390583	2398160	2146290	2743528
558.066	14.7669	ADP-D-ribose	15118.3	10229.6	10230.4	9682.18	6463.88	7967.39	5923.97	744.707	3386.5	5701.59	5127.57	7275.21	1945.7	4992.02	3573.35	5917.22	4317.93	6222.15	4291.3	2127.77	5403.42	1356.07	8626.52	6764.97	6852.41	5221.39	5483.29	6376.31	7158.34	11464
565.047	16.28	UDP-D-galactose	508757	459320	528334	600486	324664	628240	351922	389587	372768	449720	368073	561368	346582	424656	275448	407938	380092	398877	428570	315403	310339	313076	597618	355979	393668	349601	545347	487434	444284	628940
604.07	18.0415	GDP-mannose	47157.7	39919.4	40272.6	44397.1	19697.3	54672.7	33601.1	33691.6	40881.3	39633.1	43303.1	51274.4	39841.4	36318.8	28032.4	34492.7	36798.1	39504.3	47596.5	30495.8	30273	37993.7	53212.5	34106.1	52382.2	36822.8	76705.9	77341.4	67738.3	91925.8
606.075	15.0475	UDP-N-acetyl-D-galactosamine	122201	94196	120778	121398	59279.5	142136	68131.6	69827.7	83491.4	95305.8	89871.8	108726	85544.5	74104	63437.5	91752.7	85469.6	81764.9	108833	66848.8	68123.4	74102.8	134915	80249.2	99916.5	89438.4	152955	132167	112766	150239
611.145	17.1698	Glutathione disulfide	4586970	1155105	1365497	841600	306724	3662058	1468688	1729859	2809579	3165876	2330504	899226	1701272	1281880	913808	1385319	2314027	1407037	1126578	423554	1156752	991527	1564807	1656503	1038915	643947	2640117	2934950	991178	1804119
662.102	14.0817	NAD+ (2*)	547048	493976	599712	568487	588227	508272	308123	337825	328992	462092	362893	570678	294573	420682	307287	412424	362033	371569	578097	484420	585916	270447	1052382	637040	603298	705712	638823	660436	756477	999584
742.069	16.4706	NADP+ (2*)	97728.2	66607.7	75400.2	69504.1	29805.3	100156	32673	15249.5	20360.8	21955.7	23956.7	25275.8	35571.3	51319.9	22749.2	57207.6	49704.4	39616.2	28524.1	22309	25562.4	37549.3	43849	30853.7	39552.1	28116.7	54343.2	59859.7	35412.4	59547.2
766.108	13.402	CoA (1*)	12781.9	12945.2	13763.3	14463.5	6833.84	15114.1	6623.39	5068.22	5753.36	6636.5	6785.62	9696.48	7435.08	8892.7	6358.2	9614.1	7421.79	9399.53	7597.39	5967.9	7608.02	7813.53	16130.8	9832.07	8666.71	8967.24	12623	8327.48	9793.06	16473.2
784.149	11.3604	FAD (2*)	10056.9	8667.97	10351.1	10423.1	5764.82	10800.8	4854.39	3917.8	5293.77	4942.44	5493.64	6476.62	6276.91	5079.83	4577.71	7909.12	6547.48	6530.94	6517.39	5063.59	5225.51	5787.65	9810.08	6127.44	6975.88	4906.04	8151.19	8990.08	10116.4	10890
808.12	12.1205	Acetyl-CoA (2*)	33280.4	25288.1	31116.5	32486.9	15944	36050.2	18905.7	18167.4	22353.1	21040.5	22916	28160.7	19528.5	18655.6	14722	18607.7	17887.8	17470.4	24247	14387.6	14232.7	18257.7	30608.3	16169.5	18127.3	15396.2	25069.8	24533.5	24096	29065.5
88.0402	15.0028	Alanine (3*)	145922	150627	131843	141764	157495	135964	165982	151250	147206	149903	145283	174617	157655	172351	155519	153447	146606	136706	143489	116772	149075	153101	150972	126982	162464	127315	114935	133380	146774	123856
88.0402	14.5845	Sarcosine	55574.9	40976.6	36841.5	39577.9	21148.7	43367.6	47877.4	40697.8	62871.1	63164.2	34448.4	54040.9	33570.5	27211.2	31930.9	32631.3	33452.2	39823.1	37654.4	30828.5	28322.5	24550.9	43593.4	32386.1	37476.2	28713.2	38472.5	34905.8	26168	43169.9
89.0244	9.61261	Lactate (1*)	222384	167695	198006	288123	115444	224868	31329.8	21316.3	22069.5	33494.9	21110.5	42614.4	27890.2	25216.6	20883.2	19481	16090.1	28032.5	103017	105991	88493.4	154235	189487	170340	103335	88440.1	104560	273400	215697	275368
130.051	14.3982	5-Aminolevulinate	54567.1	58118.9	47866.3	57775.1	41223.2	45440.6	54309.8	55919.9	68455.1	67120.4	57747.9	77135.9	55804.7	52417.2	53002.8	53636.5	53585.3	52069.5	56959.7	51571.7	56254.9	46391.8	67220.5	55761.8	72742.1	56007.6	69303.6	62318.8	60850	67908.3
138.98	15.6136	Acetylphosphate	684.843	284.467	1471.59	1776.9	714.531	802.595	5659.57	6028.84	7892.74	5173.32	5767.81	5807.86	7974.97	6899.72	6513.88	6094.55	4997.03	6130.18	2960.96	1872.48	1512.46	1505.42	1335.33	803.025	328.745	2089.04	2656.18	1890.64	967.401	912.757
168.066	7.98519	Pyridoxine	7843.68	8057.64	5190.18	5074.69	3167.52	2575.83	25174	20996	30806.6	28407.8	23875.2	36029.6	22755.4	24089.2	20366.9	23156.8	21375	23056.6	13343.4	14780.2	11286.4	18481	14727.9	16646.7	17376.7	13922.9	15343.5	22345.3	21526	20201.2
218.104	8.54373	pantothenate	67372.3	71338.7	64795.2	78034.6	44861.3	59363.5	130584	123766	137888	123599	113093	176316	144789	150747	133750	124975	115360	124236	174421	133244	144409	120787	165410	110599	188178	151292	204953	135726	149287	158158
267.074	10.8903	Inosine	1926.47	2027.69	1509.09	2074.59	2444.72	1136.9	3822.76	3595.01	4992.25	4395.24	3814.8	5352.77	4377.38	3848.7	4006.41	3561.14	3504.06	3605.39	3866	3157.54	2534.1	2871.44	2670.52	3299.32	3917.12	3292.94	2709.39	2932.73	2446.84	2055.64
298.069	7.58909	D-4--Phosphopantothenate	873.354	786.283	705.862	805.75	345.399	890.773	0	310.146	0	0	0	0	259.853	270.724	0	0	0	269.737	686.636	665.161	393.775	510.388	822.585	398.029	276.369	0	0	0	0	0
357.089	9.89908	Pantetheine 4--phosphate	4708.03	4570.25	4788.42	7481.61	4158.84	7585.13	1727.92	983.46	1067.91	1091.52	736.428	1266.74	1223.57	1307.41	2021.15	3090.55	2134.44	1309.23	3577.47	2992.69	2915.55	3550.43	7324	4903.71	3291.53	2533.58	3294.29	2233.17	2513.68	3011.74
375.132	14.749	Riboflavin	3103.32	3141.13	3088.48	2602.33	414.333	3076.05	3668.61	3032.97	3878.05	3183.41	3529.07	5219.57	3623.37	2400.87	3012.31	2980.36	2792.18	2818.73	3044.51	1160.91	3121.12	1913.88	2289.56	1293.38	2965.89	1828.16	3370.56	2284.21	3724.66	2966.02
442.017	17.6957	GDP (2*)	11887.3	9545.1	10560.2	11134.2	4053.19	16779.8	6831.06	9923.76	9114.09	10225.8	12975.3	10668.8	13433.6	10641.7	8193.47	10891.4	12054.9	10276.7	10594.6	6872.27	6194.92	13316	11351.7	9037.58	12288.1	9111.33	20277.9	24261.8	19534.8	23467.6
455.098	11.3669	FMN (3*)	1141.98	1437.25	1706.91	1914.71	372.71	2036.71	460.833	736.381	1574.6	1171.01	1301.19	1041.07	1476.94	1738.96	1350.95	1556.31	1617.13	1318.12	1664.17	377.704	940.617	826.359	1451.21	737.423	1494.7	1380.43	2264.87	1552.47	1169.49	1858.8
599.304	7.92669	VLSPAD	3529.37	4661.55	5424.37	7461.64	3774.65	4677.59	273.181	0	0	0	264.228	286.09	320.789	356.499	623.817	1741.61	1640.91	1104.8	2069.44	710.985	1417.24	2379.42	6451.95	2074.15	1061.05	338.776	858.989	2408.75	2194.77	3203.4
484.277	3.87074	VLSPA	8263.77	7660.13	9166.43	11161.7	10634.8	8496.93	1355.77	1873.62	1692.88	2467.66	1765.89	2311.64	2178.96	887.04	927.393	4381.19	2672.58	3921.16	4606.3	5150.91	6908.67	11189.2	12026.8	12984.3	6244.47	5587.17	4511.36	7489.26	8214.03	8071.76
564.315	6.95108	VHLTP	8823.03	1881.63	1966.98	2175.21	1555.94	2065.22	1365.42	725.861	1209.92	6429.83	650.348	1139.56	384.917	702.658	1056.91	1261.31	911.448	977.862	2009.04	1224.85	1912.54	1538.01	2629.5	14852.3	1522.43	1263.38	1552.23	2490.92	2472.92	2710.42
467.261	7.1361	VHLT	712.703	335.813	480.771	730.59	384.133	1145.81	495.585	687.742	271.042	604.759	0	350.07	288.252	551.163	268.734	688.904	282.895	572.653	1173.6	316.011	384.243	993.144	1564.32	738.602	1101.92	1023.41	1019.24	1232.8	1224.96	1719.24
688.331	7.64797	VDPVNF	4018.29	5195.64	6134.15	6234.21	3845.61	5909.91	0	316.007	666.643	662.388	403.262	1317.31	518.996	970.835	1128.13	1787.25	2439.47	2173.44	1428.38	681.644	1352.52	3301.93	9912	3028.9	261.827	271.671	0	2097.64	2490.62	2708.06
516.231	13.3945	VDEVG	5884.13	5037.91	6298.87	4623.08	940.551	6950.07	0	0	0	283.263	846.101	801.244	418.373	404.17	608.902	1414.31	1319.17	2059.19	717.549	0	254.024	4387.62	5560.46	2892.22	0	0	387.89	4362.01	3243.36	3705.54
496.241	14.6505	TSKY	6672.85	5843.69	5871.15	7737.62	4760.5	7883.26	1083.86	654.714	1248.44	1891.4	2093.78	2234.6	2107.9	2382.96	1855.7	3252.87	2727.84	3325.32	3633.02	2393.03	2485.97	5077.84	7343.77	4810.64	2272.57	1877.32	3110	5222.46	4074.87	5632.02
631.277	13.4641	TPDAVM	3000.88	2427.51	2769.57	3633.04	1909.27	3905.24	0	0	0	571.493	0	0	0	263.31	0	347.225	1492.94	1509.92	0	0	0	3521.55	6697.91	3495.84	0	0	0	2572.08	2127.93	3449.85
459.257	13.9706	TNVK	10410.1	8832.85	8867.31	11452.4	9020.17	9878.33	849.475	427.995	632.697	1940.22	1494.81	1630.77	1468.58	1792.55	1443.37	3267.22	4175.97	3617.56	1481.55	1312.38	2030.3	4899.73	9728.86	6416.08	330.479	1104.57	0	2714.81	2533.94	2784.24
529.241	8.09253	PWTQ	6060.78	5216.76	4633.09	6172.35	4380.42	4603.44	842.77	0	598.1	1123.8	314.332	929.659	1303.06	1138.88	1095.7	2078.87	2767.14	2686.98	754.062	289.646	448.753	3785.43	6984.05	3310.36	0	273.583	335.121	2983.48	2749.7	2559.7
412.22	9.20617	PVQA	17367.5	14626.7	17368.7	18968.1	9395.07	17233.7	298.783	678.137	688.813	1703.65	2243.84	2427.84	2584.53	2291.92	2252.93	5831.67	5768.06	6024.28	3583.47	1799.97	2291.28	7513.42	12446.1	6588.1	984.613	584.883	1329.85	4440.64	4772.62	4042.55
341.183	9.49003	PVQ	12478.3	11464.8	13760.3	13774	7662.65	14573	367.735	296.857	844.595	2218.55	1439.93	1635.07	1254.33	1847.27	1279.24	1646.25	2113.69	979.984	1006.18	1052.79	1522.71	6640.78	8897.72	6058.83	292	0	441.303	3357.35	3390.36	2550.32
474.235	6.89971	PVNF	30462	32207.7	36972.3	41456.3	27660.1	34984.4	2485.42	2411.75	2681.4	4341.69	4835.72	6220.02	6008.8	6221.39	4620.47	14964.9	15048.9	15878	6525.24	3295.82	5206.73	19632.8	38008.2	18535	1314.87	1515.05	1473.95	9605.01	9693.73	10292.5
580.312	30.0642	PPVQAA	15140.3	14434	12926	15367.1	3712.26	15212.3	9979.79	9571.26	11391.4	7828.63	12408.9	8785.51	12291	6012.9	10110	8761.51	11864	9777.04	11094.4	8681.38	5924.35	14851	4966.98	4253.29	9373.03	3744.78	10110.1	12425.2	10647.2	9386.49
438.236	10.6871	PPVQ	15409.5	11225.4	11968	12804.5	8639.2	10704.2	1528.39	1508.83	975.599	2979.22	3115.73	3696.8	2445.12	1747.01	1882.9	3789.52	3287.56	4233.86	1126.15	1103.62	703.471	4919.48	9730.45	5853.61	0	0	281.903	3595.2	4124.71	4490.91
499.252	9.07807	PNALS	7152.44	6728.31	7801.03	7585.33	4186.18	6668.18	276.77	366.103	358.357	833.908	1005.44	1877.88	677.432	1150.31	319.894	2165.95	2420.63	1993.29	1634.98	1033.52	1306.79	6051.64	12172.7	6006.41	0	299.933	705.526	3877.66	4144.7	4344.81
513.209	10.9106	PHFD	2366.95	2471.07	2706.83	3558.92	1441.64	3506.07	0	0	315.527	271.373	0	1112.89	693.331	303.375	276.095	1161.28	447.595	406.544	2402.94	746.093	1092.87	1853.93	4796.04	1820.28	1839.47	992.25	2116.17	3407.96	3426.33	2972.31
504.21	12.389	PENF	3244.47	2146.45	2321.07	2062.72	1411.82	2381.61	0	0	274.224	0	0	294.948	262.269	0	281.123	332.348	868.45	886.608	0	0	296.256	1763.71	2865.21	2441.31	329.005	0	0	1228.47	989.348	1670.72
500.236	16.2249	PEEK	7184.56	5298.53	6324.95	5884.53	3028.93	7055.23	0	0	0	387.19	337.69	1068.52	1220.14	1080.72	1406.98	2397.69	2285.76	2599.07	1269.79	846.251	649.497	3703.05	5843.94	3441.7	1314.66	1247.87	2025.65	3753.77	3220.53	4354.87
372.141	16.7405	PEE	12763.5	12018.5	12008.4	11852.9	6065.17	13675.1	1165.42	325.385	1053.86	2053.01	1499.08	2173.15	3100.43	3000.6	1895.37	5427.06	5365.8	5789.96	1793.99	711.83	1136.43	6681.52	10390.2	7240.6	261.158	313.728	776.026	5708.1	4621.4	5671.9
243.099	15.0415	PE	35545.8	33962.4	34166.6	37620.4	28086.7	35987.3	5003.24	4120.42	4756.52	7462.5	6602.81	8956.75	9908.72	8042.03	6285.81	14512.3	14360	15669	8164.71	5935.96	6995.12	21144.3	29500.9	23257.5	4408.54	4313.45	4279.77	9703.48	9684.73	9347.52
229.083	15.432	PD	841895	1000645	914652	1102896	937456	961440	78928.2	71948.6	78852.1	156712	136284	199480	110572	133887	125032	201460	205907	226784	204297	198681	203755	534687	787555	748346	63656.9	62593.8	63823.8	262097	264014	315156
421.221	9.60167	PAVH	6443.76	4661.73	3741.57	4219.76	2293.42	3295.26	578.171	267.102	261.148	441.649	408.392	710.706	1079.25	361.288	408.626	1376.78	801.947	1194.1	1504.94	611.168	510.879	2812.2	5586.24	3592.16	289.042	292.178	367.988	2115.05	2175.03	1957.69
245.114	12.4987	LD	11857.6	10662.6	10819.8	11216.2	5748.62	10498.3	9214.78	7847.31	10118	10202.1	9432.33	12696.1	12054.1	12544.2	10205	12123.2	10884.9	10286	13468.1	8777.05	8995.19	8965.7	16425.9	9107.79	11027	9678.72	15021.6	12467.3	11308	13171.9
855.364	11.8919	HVDPENF	4642.2	2806.99	3608.06	3553.2	1952.45	3915.37	0	0	256.469	251.874	579.154	441.469	274.834	609.011	322.361	441.511	850.548	1044.3	315.13	299.256	0	1649.76	3662.93	1624.08	0	0	261.207	1268.18	1172.68	1302
483.184	15.3854	HVDD	85091.9	74569.1	78138.6	67622.1	53652.6	70299.3	3347.7	3045.38	3465.25	9610.96	7542.84	8265.72	13362.1	13667.3	12537.1	27875.5	28046.8	29035.5	7870.45	6182.83	5996.81	21027.2	32536.7	28571.3	2317.51	1352.33	1856.32	10278.1	10201.7	10756.9
382.173	11.1483	HLD	64354.8	54458.3	58066.2	81018	26051.2	59858.9	3690.86	2907.03	3037.61	7225.81	5418.98	8492.52	9416.05	8169.7	7703.22	23361.5	21479	24945.6	8174.53	3269.17	4003.91	31391.7	57144.4	22933.7	1960.11	1187.9	2052.77	17621	15907.8	16676.2
444.209	11.8075	GGEAL	5810.59	5714.27	5242.41	6359.31	2937.96	6363.3	298.579	427.139	0	446.702	392.922	1031.65	509.085	477.507	1015.43	2409.55	2124.74	1993.32	733.749	0	0	3186.19	5551.97	3274.94	304.555	0	0	1932.89	1814.54	2521.82
423.152	11.5707	GEYG	17593.7	14024	17312.4	22602.5	9508.28	17522.6	12062.4	11744	14424	14055	12709.2	17160.2	12554.5	10780.2	10454.6	13368.8	13021.6	11011.7	21137.7	8729.75	13220.2	11677.3	23241.9	10835.2	12560.4	10386.6	16378.8	14946.7	15748	20327.7
449.186	4.62497	[Geranylgeranyl pyrophosphate]	3000.16	2106.57	2086.8	4439.72	2255.97	2990	938.732	286.401	555.798	435.231	440.638	431.167	294.551	377.633	271.755	2422.16	1663.28	1485.58	336.723	317.954	661.336	2426.7	2385.52	2998.42	352.55	631.574	335.334	2574.67	2314.5	2741.37
381.123	5.23358	Farnesyl diphosphate	1852.45	635.935	602.342	2064.67	1580.52	1960.71	0	0	0	287.92	0	394.301	509.856	0	0	675.864	0	347.255	0	0	0	2019.11	1891.06	1931.8	0	0	0	2534.21	2127.97	1791.12

## Sheet: N=3
medMz	medRt	compound	30h_indo_1	30h_indo_3	30h_NoDrug_1	30h_NoDrug_3	58h_indo_1	58h_indo_2	58h_indo_3	58h_NoDrug_1	58h_NoDrug_2	58h_NoDrug_3	68h_indo_1	68h_indo_2	68h_indo_3	68h_NoDrug_1	68h_NoDrug_2	68h_NoDrug_3	78h_indo_1	78h_indo_2	78h_indo_3	78h_NoDrug_2	78h_NoDrug_3	78h_NoDrug_1	88h_indo_1	88h_indo_2	88h_indo_3	88h_NoDrug_1	88h_NoDrug_2	88h_NoDrug_3
101.024	15.5482	Succinate semialdehyde (5*)	65885.1	92595.7	88035.9	132263	53092.1	44526.9	56016.4	54091.4	48951.1	50716.6	90791.9	96753.2	76646.8	123963	87289.1	98694.4	195672	138698	149426	189378	178477	144934	125742	97351.1	107133	176184	201456	173898
114.056	12.7077	Proline (1*)	131513	120466	95590.7	140878	138044	119663	159430	111326	132217	127897	107095	118278	127054	138422	95676.6	141937	173075	86226	157959	181916	144705	121896	93174.9	87248.5	143509	129318	167138	135364
115.004	16.6742	Fumarate (1*)	15650.7	12739.1	12812	10529.7	1243.81	1554.34	626.747	1280.73	2438.87	1732.03	4120.78	4066.56	4965.08	6927.15	6833.38	8767.05	5401.39	4289.51	5991.33	6568.08	7712.63	9231.19	1721.19	996.355	1839.04	906.334	0	2001.49
102.056	14.6981	4-Aminobutanoate (NPS) (2*)	797406	507218	441846	456023	597363	646307	924561	581228	748771	630061	432808	568654	422341	543632	584114	813901	497702	347601	536988	454327	410761	554293	548727	498969	594419	400097	452452	429236
116.072	12.44	Valine (1*)	163445	172551	148188	218074	152538	160554	183718	170932	139078	171372	145058	180252	156540	211998	149698	206907	227611	124591	185213	262360	177074	179653	142856	120761	147075	159756	224599	199131
118.051	14.4487	Threonine (1*)	10347.7	13227.2	13328.8	17586.6	14728.2	15405	13579.7	17813	12898.1	17598.8	13805.7	15028	11461.5	17745	9334.59	14329	20294.2	13072.2	15912.2	21998.6	16771.3	10569.8	10573.4	8900.19	11223.3	15642	19419.6	17314.7
128.035	14.7022	Pyroglutamic acid	524987	427854	385966	422356	513053	555563	642209	504235	547981	581225	388258	478502	492918	472286	487989	570636	431622	311894	382156	407066	338416	459978	452120	424682	429294	333298	390993	398354
128.071	12.2992	Pipecolic acid	12289.6	11351.8	12592.2	16151.6	3652.72	2750.7	3498.43	3637.6	4556.82	3475.5	5293.25	7448.75	6713.41	14467.6	12256.7	15536.2	7733.36	4274.2	7772.55	29128.2	22087.4	22216.2	2561.42	2066.35	3181.51	14679.7	18824.8	16946.6
130.087	10.7309	Leucine (1*)	1014043	1015838	689193	1015264	891640	850919	1060252	873159	908325	924397	667882	941667	936254	1057190	823042	1123742	1160653	584333	1106173	1100696	933537	910959	834904	638385	996095	841854	1082331	930888
130.087	11.2045	Isoleucine (2*)	878781	919560	601670	865993	917162	904462	1019584	925819	886459	965428	605926	850261	888681	971350	634738	984234	1131603	531554	1081207	1003766	597742	715586	887456	632027	991117	569408	911006	734255
131.083	22.5192	Ornithine (2*)	533169	560959	285695	689767	447761	501760	338868	872958	641162	612821	321331	563573	575867	598399	412790	562767	603521	386349	505474	464238	303257	466762	791978	438549	472648	355102	767856	647219
132.03	15.0009	Aspartic Acid (2*)	190640	175629	157519	167305	323312	231164	352442	252736	285886	336884	189631	214789	213574	267564	201193	230010	202084	167157	158494	250102	233004	197300	190266	173998	183959	321148	319326	305224
133.014	16.0407	Malate (2*)	483850	622490	504213	872575	569443	526282	490433	552776	542302	612542	485913	452026	517766	621178	494996	545712	803285	522276	506540	886144	811486	601382	492254	410417	551368	789114	959846	785132
135.03	12.7122	Threonate	174585	156591	197182	293190	314457	242640	424609	244979	297265	275050	219558	214976	213025	197771	122596	208155	287540	127946	244135	226543	228502	160180	107491	101983	200659	208685	277580	223849
140.012	15.7717	Ethanolamine phosphate	3997.57	5299.6	2577.24	4091.84	1788.06	1807.65	1222.75	1475.53	1697.3	1289.77	3557.91	4246.59	3796.48	3399.67	2980.08	3896.7	15501.9	9562.71	11540.6	9205.16	8074.53	8228.88	35174.3	27236.8	32016.1	15500.6	22524.7	19580.3
145.014	15.5709	2-Ketoglutarate (1*)	39321.8	70037.6	61787.2	112140	48711	38191.8	41911.2	41873.5	38272.9	46773.4	67222.3	69878.5	52185.8	101654	66872.6	67901.7	161539	122801	91688.4	151487	140100	107602	80512	69252.4	60786	151593	166326	121522
145.062	14.9693	Glutamine (1*)	509098	481681	456882	568490	532533	503193	544075	593658	543402	593373	531733	670652	625485	803908	576531	765897	984563	589286	834319	948873	612616	624002	881418	634259	818906	555407	790211	653304
145.098	24.0212	Lysine (1*)	63225.4	71565.8	37269	108684	67024.5	70519	39030.1	162013	104241	137141	54871.9	93473.4	82956.9	166217	81757.6	107278	85983.5	51568.5	63639.5	196712	76914.7	118542	97482.1	56985.3	52145.5	91609.4	220619	203559
146.046	14.7305	Glutamate (1*)	2371185	2284248	1919792	2457066	2936747	2437699	3118430	2781750	2908875	3208195	1971130	2588526	2482277	2667325	2157752	2410388	2473474	1818993	1966092	2149222	1982903	1966568	2293642	1871632	2105624	1991335	2275690	2182213
146.046	10.813	O-acetyl-L-serine	14632.3	22079	14414	22912	6068.62	3196.66	5945.25	5458.17	6910.55	7570.46	8664.89	11389.4	9689.12	14964.9	13950.1	19639.6	15319.6	9622.58	12408.9	23790.2	27881.2	13867.1	8574.95	9369.64	12906.5	22407.5	26163	23120.7
148.044	11.4847	Methionine (1*)	68164.7	77209	61752.2	94722.7	102858	81407	88651	89775.2	86944.5	99145.2	75893.3	57116.2	74879.8	95024.2	62978.4	77582.5	119233	64434.5	90901.3	99693.2	80572.7	54118.4	73308.3	58914.6	74341.4	75672.7	77690	76035.1
149.046	12.1752	D-Ribose	131209	112365	113770	135268	133732	113556	123073	102218	121538	104998	87083.3	77690.9	104016	80027.4	69027.5	76633.6	93256.2	61676.7	86012.7	72845.2	78837.5	57301.2	58010.3	57322.8	75854.6	61771	76416.2	55626.8
155.01	10.2223	Orotate (1*)	8141.61	8924.25	5093.61	11022.4	693.066	711.308	865.343	1707.84	1241.27	1708.1	885	2158.57	1740.13	2918.67	2783.83	4126.14	5188.44	3547.82	2714.47	8894.47	7746.62	3720.64	463.918	553.872	899.601	1923.49	5801.02	1510.62
157.025	11.2629	Dihydroorotate	30420.2	33448.9	34239	47528	4722.17	3652.48	6337.93	5101.31	4797.03	5203.02	10776.9	9288.19	10994.9	23483.8	13171.4	26171.2	32033	16237.3	19318.1	37709.5	34938.9	26398.6	3800.8	3064.87	4164.84	5018.21	7297.5	5355.48
163.04	13.0559	trans-2-Hydroxycinnamate	10985.6	7594.54	7281.77	6763.64	7641.48	8873.78	13120.5	7134.44	10501.5	8660	6595.45	8120.59	10163.1	7880.05	7874.35	9618.24	7915.61	4362.71	9647.44	9506.39	7508.53	7217.93	6205.42	7367.12	10370.5	7126.97	8363.83	6699.85
164.038	13.4552	L-Methionine S-oxide	3745.24	3763.14	2034.41	4440.35	4045.44	3333.9	1183.66	2805.39	4524.21	3695.9	3448.84	1321.41	4423.44	5442.77	2398.69	5100.05	7449.13	3840.45	7978.79	6633.19	508.538	3640.3	2524.17	2676.37	5240.46	2462.61	6615	4559.49
164.071	10.0238	Phenylalanine (New 5*)	527617	535643	443486	572143	441153	483504	522023	493343	462927	493845	433253	478039	492400	568252	493086	612123	583846	363592	556503	636241	519821	546625	449641	414241	451820	457714	556240	556662
166.975	17.6564	Phosphoenolpyruvate (1*)	1182944	1206970	624296	1341376	1046115	1338659	628428	1660502	1378429	1365918	1045818	1552151	1464049	1669447	1439288	1443768	1399437	1283947	1172406	1031428	641947	1358004	1946359	1559213	1350523	941141	1541865	1385248
168.991	16.0011	Glyceraldehyde 3-phosphate (3*)	12049.7	15109	12079.3	17876.2	7570.16	9457.47	8368.49	9206.09	12732	11138.4	5958.3	7755.84	8834.41	7871.22	7832.86	6770	6380.17	6029.58	4789.65	6066.15	8336.17	9082.79	6100.65	5859.49	4705.35	8590.71	7417.77	6862.71
168.991	15.3133	Dihydroxy-acetone-phosphate	123119	120266	83793.9	125652	134148	133562	125401	148666	155762	141869	65680	81977.9	91025.8	55236.3	40093.4	51640.3	30284.1	22527.5	25217.1	20081.9	19100.6	18762.6	97909.7	90513.6	115630	44262.3	70324.2	53363.3
171.006	14.8701	sn-Glycerol 3-phosphate (2*)	766680	630375	392480	537462	1387432	1225065	1690838	1122051	1711719	1628429	530211	622419	897610	879586	668683	849512	489655	422217	368903	414985	455031	601280	343865	330016	328394	492837	551350	427126
173.009	18.3501	cis-Aconitic acid (1*)	6765.41	5377.02	6968.01	6899.65	6473.4	7059.76	4893.06	9636.06	8279.78	6575.46	6998.29	13469.8	11842.2	12341.2	13913.8	13197.5	16917.6	17538.5	16663.7	17421.2	21500.3	23337.6	10053.7	6152.33	5294.35	7340.06	7798.4	9437.74
173.104	25.4908	Arginine (1*)	214836	210678	174069	266119	209219	254742	185432	318026	223017	286903	207184	276754	225421	289893	241259	263848	268070	219648	242794	333873	193257	252151	323835	220540	217797	201717	311586	316201
174.041	14.6433	N-Acetyl-L-aspartate	42858.6	38985.9	28800.2	44309.3	55246.7	51173.6	49700.8	51942	64780.8	56042.2	30383.5	40728.1	45114.3	41814.8	34264.6	43638.2	38284.5	26845.8	33599.8	34974.6	32403.1	37269.6	29739	28667.4	27029.8	34983.9	43341.5	36793.2
174.088	15.7782	L-Citrulline	3603.92	5321.82	5001.63	7944.38	6677.73	7162.57	6916.65	6217.98	5230.51	6799.22	3779.12	5447.32	3470.26	5254.51	3383.67	4159.26	5285.67	3185.35	3549.99	4465.12	3718.29	2856.38	3483.02	2178.78	4092.71	2876.2	6429.71	4155.06
175.036	16.6875	N-Carbamoyl-L-aspartate	111314	140514	102832	155570	10239.9	10195.3	8006.38	10953	11216.2	11651.8	32159.1	34397.2	37982.5	68289.9	64324.5	57373.7	69769.2	54966.1	54402.7	96077.3	82829.2	69173.1	8699.47	8076.59	8517.06	9632.65	10859.1	8213.47
179.056	17.0305	myo-Inositol (5*)	92250.8	89584.4	68962.4	100664	93204.9	96255.8	94555.6	105795	97355.7	98807.3	74849.6	102652	102316	101060	83730.4	99993	122558	73519	104771	115494	79520.8	88120.7	108825	82329.1	105342	83294.2	111832	95289.4
179.056	12.9589	alpha-D-Glucose	1412405	1194332	933801	1564901	1322779	1060530	1993546	1005054	1530828	1154312	1001886	1172522	1482977	1058221	627700	1261578	1542781	595707	1526226	1169799	1107389	869502	712457	635443	1457352	1064329	1444813	975385
179.056	13.1929	L-Galactose	1337268	1226901	929010	1473158	1272505	1068849	1864020	905086	0	1171421	842007	964704	1202222	1024413	590072	1149371	0	548758	1257954	994188	1041960	676707	627639	579901	1304964	728731	1217753	818678
179.056	11.1524	D-Fructose	81396.8	89616.8	75623.5	99047.8	103530	103064	97087.4	101213	104199	100764	58067.5	80507.9	85163.5	70800.3	60471.2	77548.2	77683.8	40300.7	72114.7	57867.2	43911.3	50006.1	52082.8	43622.8	57384.7	33384.9	48401.2	38930.2
180.066	13.0507	Tyrosine (2*)	491708	436344	368046	472028	480980	464986	756363	443850	520166	488302	408340	441571	530275	495739	396578	560548	554331	317586	536906	536902	451654	437743	380678	381710	552388	437742	520233	442254
181.069	13.0527	Sorbitol	56675.9	49358.1	41482.9	52530	52769.4	50735.7	75142.4	47984.5	62872	53131.7	44241.4	52250.5	58260.9	55529.6	43604.8	61979.3	60801.4	32483.8	63866.8	57104.7	48987.3	48263.4	41805.5	41050.7	62347.1	44828.2	56725.2	50643.7
181.072	13.981	Mannitol	1928862	937128	1181714	1146482	1080266	1091177	1493019	950116	1423870	1229172	877473	1016572	1024082	997744	619975	1081670	1015716	1134084	638459	593939	1382552	843895	455914	587810	888668	507482	792038	1495536
182.059	14.7944	Phosphocholine	62824.9	72903.9	67390.5	109427	14023.9	13547.1	11001.4	13300.8	14221.4	14044.4	39818.1	59622.5	56580.6	59781.3	51554	60342.8	162491	121058	145160	93977.8	81541	80605	231339	201605	223634	68146.2	96907.4	85624.3
184.986	16.7655	3-Phospho-D-glycerate	602750	635711	549440	876760	381381	423024	323011	409758	458575	443644	416662	482305	556697	533839	546312	487798	494284	507997	415881	497191	507181	546143	570585	512829	478547	523848	627175	564833
188.057	14.1411	N-Acetyl-L-glutamate	71384	84925.8	34868.4	83445.5	51393.1	57982.2	17786.2	74980.9	30592.6	54225.8	26378	66411.9	29771.5	69764.5	52067	46342.6	56071.8	35253.3	54001.6	72705.8	21611.4	68086.8	46928.8	33946.4	23452.5	32751.8	139589	114205
189.088	11.3881	Al-Thr	4322.39	5840.61	4991.01	7237.64	531.053	3425.29	806.546	1788.57	4479.09	4772.54	7866.58	8133.45	9165.32	12804.6	10942.3	14625.5	1517.83	573.704	5124.46	13883	12079.2	11243.7	791.063	0	686.667	4417.21	2910.14	3085.22
191.02	17.8825	Citrate (2*)	832487	934038	604328	1036176	596107	825266	422373	841665	816257	757134	430042	589728	590382	576129	580862	505216	462755	459696	423122	547751	327378	480503	507325	413198	323442	322896	401201	401545
195.051	14.5385	Gluconate (1*)	1885707	1525335	1049780	1495224	2278407	2043857	2661273	1926115	2504791	2573408	1393135	1686428	2131962	2138577	1719191	2338868	1989510	1140350	1661644	1561753	1319271	1631812	1432668	1457499	1707062	1303797	1660579	1354153
201.088	13.9987	Pro-Ser	3218.84	3185.7	4242.96	3456.62	2266.06	1482.6	2268.56	2486.23	3329.51	2860.91	3598.51	3063.95	5885.92	4759.5	3818.65	5544.87	4976.54	3398.51	3784.54	6540.8	11482.5	6436.07	2193.27	2807.49	3252.56	10755.1	7447.88	7168.82
203.067	10.9109	&gamma;-D-Glutamylglycine	7528.67	7227.99	7231.47	10139.1	9514.61	8751.81	13044.2	10643.2	11170	10484.1	7120.53	7394.23	8267.36	6956.27	5718.82	8458.11	9723.57	6085.57	7617	9004.13	10223.7	9977	6954.35	6373.52	7044.98	14415.8	17023.6	15027.3
203.103	9.47174	VS	1032.98	1277.71	777.802	1781.53	642.338	557.353	890.922	1148.31	1070.54	943.015	1342.36	1845.35	1747.82	2161.01	2364.07	2775.15	2174.92	4966.06	1531.16	4874.65	39576.3	3201.44	1285.3	4434.07	652.414	3468.44	4113.89	4482.35
215.103	11.6201	2-deoxyribose-5-P!	16579	16496	16918.7	23861	17146.7	14582.3	17842.2	23483.2	24911.3	22425.3	26472.8	25859.6	35313.2	47178.2	38374.6	56362.8	27216.8	13562.7	26469.7	89078.1	92283.1	70323.6	1329.05	1368.16	0	20196.9	23370.9	20725.6
217.083	10.0802	gamma-L-Glutamyl-D-alanine	54766	37989.7	29436.7	64428.8	29725.7	32106.5	72563.1	46017.6	35118.4	42323.9	24402.9	65604.4	37339.9	49700.2	29884.9	57400	65308.4	50786.2	64195.4	114053	60961.5	82864.2	55162.3	42184.3	52735.2	88867.6	257849	101032
229.012	15.5865	D-Ribose 5-phosphate	138917	144206	105014	168843	179986	181835	190361	178675	216636	222046	136071	151413	161032	148653	120504	135293	137939	82430.9	113159	118816	91500.3	114668	129597	127160	151596	133785	196562	150891
231.099	13.5794	VD	4788.27	4822.91	3210.16	7458.89	3866.97	2741.01	5233.6	3498.85	6045.26	4403.39	4957.01	4836.77	9173.02	7526.35	6127.62	9970.26	5018.51	3003.71	3790.41	10707	9933.02	10991.2	2586.74	2906.02	5259.3	3673.65	7579	5007.79
245.043	12.8435	Glycerophosphoglycerol	19062.1	16880.7	17329	29478.3	27446	26004.9	0	24276.7	33479	28185.5	23462.2	26293.8	27277.5	25801.5	19647.4	29234.6	39526	22420.4	38478.4	43804.8	46513.8	31690.6	29267.1	29761.8	45170.8	85012.3	123340	76278.3
249.055	14.1431	gamma-L-Glutamyl-L-cysteine	4519.57	0	0	15650.8	0	0	0	0	0	0	0	0	0	0	0	0	17099.8	0	17681.8	17633.5	16096.9	15124.4	16378.6	13908.8	19227.8	0	9359.96	8898.56
259.022	16.6652	D-Glucose 6-phosphate	90629.4	92505.2	63539.7	106243	90268.6	80453.8	84679.7	109684	92687.4	106993	91567.4	99724.5	97525.2	129063	100354	129906	167678	128428	144646	168586	132351	160729	75045.6	62868.6	66364.3	86103.2	123471	112838
259.023	15.8614	D-Fructose 6-phosphate	109647	114129	73674.4	116510	77710.7	83405.4	76676.9	82908	77937.6	86704.3	53572.1	66982.3	61690.7	67000.8	53229.3	73729.4	85462	50506.4	74421.6	78640.3	52980.6	64943.4	32859.5	29426.1	34249.3	32548.8	61534.9	57955.6
259.022	16.1291	D-Galactose 6-phosphate	20425.6	19035.6	15694.4	22759.4	21728.8	0	19084.7	28164.6	26522.9	29396.9	21895.5	28147.9	28168.6	33459.8	32447.3	32154.6	45634.7	37928	40455.7	45177	41049.3	49330.4	18904	15750.9	14099.1	25972.5	35877.5	31898.6
259.023	17.0683	1D-myo-Inositol 3-phosphate	27455	36650.8	30022.8	48676.5	11310.5	9343.3	12764.6	13470.5	12833	15236.1	17949.3	22121.8	19798.1	30996.7	19337.6	36172.3	54399.2	40301.9	46151.8	63310.9	60977.7	56598.3	21502.2	18060.4	20110.3	33877.9	48568.9	42174.3
259.023	15.142	Hexose-1-phosphate	443140	421336	361905	490759	574236	567170	633479	588040	636147	669525	425017	497252	525406	495138	441154	513625	447606	361764	394467	410499	355054	410385	359476	322755	336996	344496	421384	378933
259.13	11.003	L-gamma-glutamyl-L-Leucine	87392.5	89075.6	86737.8	116930	46516	55029.1	62554.2	52997	53997.3	50181.7	49288.5	69510.4	68572.1	57389.2	51212.6	66063	75616.5	52417.8	69349.3	64850.5	62753.6	64211.6	48404.1	40338.8	50593.1	34685.8	45243.8	40431.2
264.952	17.6565	1-3 (2-3)-diphopshateglycerate (1*)	6158128	6616310	3765069	7564158	5793796	7460586	3739379	9063096	7581412	7517382	5740486	8583552	8238982	8889384	8065606	7651072	7705940	7247068	6268830	5728770	3902802	7621896	10876540	8574977	7094706	5119506	8506956	7681332
275.018	17.4751	6-Phospho-D-gluconate	56692.6	55792.1	55607	62448.2	63521.1	60716.7	55026.3	72189.6	69342.1	67161.4	54137.8	69884.9	64951.5	58704.9	57794.4	62957.3	69408.6	64154.4	67709.6	71934.8	73035.1	68132.8	55087.5	46914.4	50826.8	49714.8	54650	53478.2
275.088	14.0158	Glu-Glu	167595	137991	201204	225829	112039	118478	77108.4	100436	139043	141669	160884	172073	213497	199644	169090	193412	250669	193024	200356	317266	310435	340697	131543	164328	208705	410666	471155	447733
276.989	15.597	2-C-Methyl-D-erythritol 2-4-cyclodiphosphate	30194.4	31758.4	13326.9	29296.2	11770	9600.89	7718.54	7261.22	7318.98	8476.33	14427.6	19884.3	18673.9	21394.6	15117.7	16307.3	28651.3	22247	30687.4	74779.7	52058.9	55176.8	10371.9	7642.58	10247.1	31400.3	54200.8	44799.3
287.052	12.5775	Orotidine (2*)	48957.4	36823.9	57092	57950	69108.8	54848.2	164272	36167.3	80322.9	54727	66019	50396.1	73247.8	43496.6	38728.9	59764.4	60842.8	30429	61354.6	54354.8	75840.6	41118.2	26674.1	39625.7	72459.9	77701.5	62442.9	46907.6
289.033	16.1263	Sedoheptulose-1/7-phosphate	103844	100390	74062.5	116023	56958.5	65709.1	61187.2	72067.9	70213.3	64239	43969.9	65783.9	64454.9	53379.8	41672.3	51977.5	58526.8	39174.3	46288.4	39947.9	39821.4	46773.5	40411.4	34392.9	39374.7	28038	31629.5	26047.3
297.066	7.51885	5\'-S-Methyl-5\'-thioinosine	36340.1	31212.9	26814.7	32195	2251.55	3024.28	6419.89	3162.03	4052.81	5389.61	17832.3	28936.7	23273	31765.3	27726.9	38144.7	28883	22209.6	28286.2	36878.4	35231.2	37828.6	7526.18	7140.44	8074.31	12172.9	15952.3	11793.5
300.12	14.6734	Gly-Pro-Glu	2925.79	3138.19	2072.07	3517.4	434.199	484.752	480.224	480.551	350.096	1249.47	1310.32	1509.83	2458.24	4426.47	4285.81	4770.04	1564.19	757.247	564.345	5124.81	4970.47	6236.26	334.01	302.986	419.673	2557.49	2733.68	3009.14
303.083	16.583	N-Acetyl-aspartyl-glutamate	4241.12	4931.98	4455.02	5842.01	2115.57	2504	1558.92	2577.27	2788.93	2518.18	3058.3	4616.14	4421.35	4451.55	5243.3	4577.55	6730.09	6889.91	5481.79	8561.06	10300.9	8664.23	7593.74	6663.47	5174.24	6672.15	7373.79	7618.64
306.077	14.3213	Glutathione (5*)	18761710	12458080	17926510	6671604	12148530	18756250	12790060	13328430	12643870	19160030	16233670	12977720	11842070	18777850	16927660	18942350	6535296	15850290	12509720	18252440	17770160	17971310	18521370	16630610	19119940	17041490	6499450	18015010
320.092	13.4683	S-Methyl GSH	24968.7	23119.4	17817	30252	31454.5	24911.6	37251.1	25092.9	38140.5	34821.4	22205.1	27240	37861.3	29520	17249.5	28369.2	29236.8	14985.4	26074.1	26853	7032.78	24148.9	17036.1	15758.2	30790.6	24010.8	34526.5	22692.8
322.045	15.7216	CMP (3*)	5298.26	5632.65	4370.1	6465.53	598.851	1184.85	577.862	1469.2	381.512	500.009	1744.7	2230.21	1142.82	1978.55	1542.88	531.775	9757.18	6554.45	10730.8	6312.66	3889.39	5934.31	33421.8	27151.6	27332	8049.28	10272.3	10174.1
323.029	15.0479	UMP	16525.6	19612.4	16282.7	26006	4437.88	4477.33	1783.41	5607.66	3688.44	4562.25	8607.12	9512.14	5598.26	10063.9	4960.55	6536.1	29482.2	25743.2	27614.9	29890.1	28356	41011.6	53800.7	46090.9	42613.4	30527.7	34912.8	32910.7
328.046	14.0196	Cyclic AMP (2*)	1356.62	6637.69	4703.37	7896.84	0	1664.41	0	2839.91	0	0	4850.12	12000.1	5135.51	15663.9	9756.25	11614	16252.3	11873.4	16805.2	14875.1	3546.68	13423.7	12770.3	4985.58	6528.67	7626.28	18511.1	14757.3
334.033	15.1188	Nicotinic acid mononucleotide	5641.71	6308.16	5693.41	8751.71	7920.3	8733.13	7637.69	8491.27	8467.82	9270.78	7400.48	9739.65	10068.6	10620.5	9521.45	10235	13980.1	10068.4	11387.7	10344.4	8767.23	10540.1	23104.4	17389.3	18830.7	17721.3	25035.3	23458.4
338.989	17.5804	fructose-1-6-bisphosphate	398636	472831	215934	455746	327888	451876	250242	517953	466854	440179	164334	283063	245339	269288	219155	219430	205767	184638	167750	169715	128602	227085	448238	334580	296442	172556	293242	252618
346.056	13.6029	AMP	302168	328076	215904	375169	424735	601875	567132	586164	865412	536978	196425	222090	226376	203256	161396	200937	199865	165140	161709	175121	132738	165984	338606	276330	289877	171187	184792	141624
347.04	15.318	IMP (3*)	167520	177383	127069	219408	193426	210393	181463	242838	231500	231280	214748	279947	274147	310824	249257	290160	486888	370391	379804	467974	364110	502366	257383	212264	238870	221188	324601	249229
362.051	16.5474	GMP (New 4*)	1871.12	1586.38	1247.14	2251.61	1508.46	2413.44	1781.53	2798.2	2073.76	2362.43	479.049	1378.29	1373.05	1083.84	492.859	409.267	1452.73	2629.03	2862.12	2525.99	2514.1	1206.62	1517.9	1509.71	2221.24	1311.05	907.516	1567.21
378.098	12.329	(R)-S-Lactoylglutathione	23233.2	20363.5	18072.5	30744.9	22583.9	21444.6	28533	22757.6	26607.6	21899.3	17039.5	24817.3	23631.8	22629.5	17668.5	24301.5	32082.1	21124	27780	47933.2	41848.6	40279.7	19839.8	17219.2	25279.5	36566.5	60563.6	37626.5
383.114	13.4211	S-Adenosyl-L-homocysteine	17479.5	21724.2	32857.6	51420.7	8592.58	9347.44	11078.1	9764.69	10495	10858.9	13496.8	14348.2	17578.3	23501.2	13792.5	21728.4	74730.1	48166.5	76878.3	88912.9	27097.3	62893.7	47286.9	41264.1	76299	63601.3	92140.8	72525.1
401.016	15.5717	dTDP	4240.96	2695	1942.89	5339.09	3525.81	4139.85	3179.1	4997.44	4432.02	4949.18	1267.36	1248.01	3172.58	1812.3	836.656	803.665	1883.1	1564.74	1139.73	956.46	1249.07	1688.43	2502.73	2351.1	3431.66	1341.6	3366.26	2270.65
402.011	16.7483	CDP	4551.81	5503.75	3550.09	6072.1	1627.17	1982.67	982.843	2368.79	1924.46	1915.1	3038.33	3350.63	3544.22	4421.77	3524.2	2998.85	6809.06	4985.63	4098.85	4547.31	3952.38	6360.17	13781.2	9638.97	8712.13	5168.84	9604.71	7221.45
402.199	14.8792	Glu-Lys-Gln	2792.91	2510.8	2942.23	4355.38	628.181	1228.77	501.06	1413.83	1135.49	675.61	1688.66	1734.71	1376.68	2036.07	1604.83	2164.12	3717.52	2401.93	3486.12	5920.74	5085.1	5154.97	4302.08	3860.76	3522.37	4981.32	7896.07	7201.88
402.995	16.2676	UDP (1*)	19398.2	25817	16201.7	33707.9	6903.35	7105.82	5238.98	8774.46	10432.7	7874.25	13014.6	11333.4	16326.9	20253.4	15677.8	16964.8	25186.2	23022.7	18757	25949.1	30312.1	32236.7	24969.5	20675.8	22644.7	26507.3	28738.5	22335.7
422.087	18.2596	S-(1,2-DICARBOXYETHYL)GLUTATHIONE	54299.9	58701.8	44452	72084.8	51970.7	58467.7	43577.8	62076.5	62259	58798.8	39781.4	54446.6	57359.4	55109.3	49342.4	52887.4	58402.1	49435.2	49839	53291.4	49655.9	57827.4	54755.8	47917.6	45556.5	45367.5	60538.7	52190.4
426.022	14.8728	ADP (1*)	1130329	1235991	798866	1293116	1303215	1489753	1244504	1978185	1770654	1658286	748755	1062864	871563	1034639	738686	844666	853628	806078	663661	764921	585750	781176	1202451	824848	835864	625113	946333	819548
427.007	16.4252	IDP (2*)	4472.46	3232.87	2551	3910.16	4279.04	3300.73	5515.79	4335.63	4486.44	6152.04	3927.27	4969.11	6294.85	4607.88	2317.09	6203.01	4881.21	2699.71	5066.24	4228.11	3341.67	3405.28	8748.19	8029.24	13761.3	6716.75	9941.04	7797.18
429.058	15.2053	CMP-2-aminoethylphosphonate	80311.9	88399.6	67737	106829	84379.2	59552.1	89715.3	101406	96273.5	32912.1	43895.5	84410	85420.9	81277.2	58877.9	80292.2	79306.3	58741.7	69161.8	74828	62837.6	70440.6	101696	81634.4	92999.3	56412.2	83108.6	72564.2
445.053	16.2334	CDP-ethanolamine	48802.9	60750.1	40939.9	64006.1	8996.18	10019.7	7476.96	11390.1	10998.5	12430.6	38438.9	50750.4	54085.9	57599.5	48869.9	52646.4	87522.2	63286.4	75217.4	72329	67686.9	70239.4	81406.2	63706.1	69493.6	51479.4	66528.4	58866
465.982	16.9108	dCTP	6974.42	8246.63	5065.73	10916.3	3078.48	2889.03	2310.48	4274.43	3069.02	3494.25	2954.78	4547.49	3830.61	5432.25	3734.45	4783.56	9847.54	7381.57	7566.35	13452.6	11030.1	11635.4	10402.9	8740.02	11360	6497.47	10797.9	7599.87
474.262	4.65597	LysoPE(0:0/18:3)	936.496	1429.67	1229.34	616.929	2301.2	1883.74	2206.61	1446.48	2644.82	2232.96	2696.28	1880.8	2304.91	2155.18	2254.29	1825.03	1580.73	1787.17	1430.05	920.446	2852.76	2226.69	2211.4	1949.4	1904.76	3554.49	1654.85	2826.71
480.981	15.6022	dTTP	14118.8	21863.7	13290.5	31848.2	1080.06	1029.39	917.944	1581.45	1150.34	1871.54	4883.72	6027.72	5414.32	10684.9	8659.01	9014.97	30644.3	25667.6	25078.2	34875.8	29104.5	34482.8	32601.2	23225.8	28840	12797.8	24412.7	18545.4
481.977	17.772	CTP (New 2*)	25042.6	35245.8	22234.5	45246.6	6005.79	6333.11	4025.22	9812.78	8693.17	8069.03	14633.1	24219.2	20156.4	31409.9	25786.2	26099.9	31717.3	26943.7	25249.5	29716.9	25560.5	31504.2	39439.6	26348.8	30549.5	28478.9	54218.5	45467.1
505.988	15.9788	ATP (New 2*)	7175232	7874272	5804778	9070861	6368252	6812808	5368534	9086560	7533048	7707820	5663136	7741174	7333736	8410304	7057460	7628106	7958620	7563378	6843944	6824530	5973622	7654462	8591965	6406356	6738436	6422834	9046771	8320956
489.993	15.1777	dATP	27754	33952.7	22596	43574.9	19277.1	20263.3	17540.8	27727.6	22292.5	25649.7	19466.2	27156.4	22560.4	31609.9	21494.8	26675.3	36671.2	29940.8	29952.3	32634.3	27621.3	34795.1	34227	27013	26830.4	20192.2	33038.1	28304.8
500.278	4.53023	LysoPE(0:0/20:4)	5426.41	3160.82	8618.28	3849.31	7716.2	9789.1	9276.02	5983.43	10230.7	10052.9	10272.5	7140.8	7977.19	6307.07	8141.09	7905.7	5463.41	6125.38	4778.36	9937.22	15217.9	15658	9957.72	12981.5	9398.41	18038.7	10758.3	10806
522.283	4.10177	LysoPG(18:0/0:0)	83386.2	65265.4	63920.7	65218.8	20309.2	31779.7	61959	25731.4	37834.1	45695.4	104046	202869	127764	131334	119886	206435	41168.7	46944.2	39739.8	60769.6	63497	69396.9	39378.6	43835.2	40590.3	107593	147281	75398.6
521.983	18.676	GTP (1*)	90800.3	113870	63704.4	142205	66714.8	64501.1	49603.5	104290	77315.4	92934.3	76812.9	89339.7	86619.4	135608	101382	102604	127240	116814	90506.1	129084	99819.5	154355	121482	86551.1	82783.5	121821	208485	173819
540.053	14.0421	Cyclic ADP-ribose	784140	990546	809209	1265524	632581	562026	511530	855181	698849	833019	970217	1285688	1027325	1564208	1210360	1424391	2034442	1347001	1540770	1995056	1681339	1765379	1405992	1024114	1082234	1533049	2144704	1850884
558.066	14.7669	ADP-D-ribose	4874.13	2638.55	3994.26	5534.2	1320.34	4682.15	6009.31	7117.52	7825.96	3397.71	4353.12	6354.77	5949.06	5128.34	5558.51	5153.23	5762.74	7882.77	5245.33	5838.41	8347.04	6631.76	4992.62	3752.44	5019.72	8132.41	9878.59	9338.99
565.047	16.28	UDP-D-galactose	323292	370141	265038	440929	332093	320070	370177	378247	448983	412138	329682	378908	435387	436615	317369	408746	468839	351692	377352	395283	412178	380443	378139	333345	417980	414289	468166	401679
604.07	18.0415	GDP-mannose	16331.4	17892.7	12814.9	24310.9	22900.6	22465.3	19329	34578.8	27268.7	28640.2	20261.3	27279.3	26115.9	29457.2	24555.5	28087.4	35987.9	28667.5	32430.5	31808.5	29572.3	32206.8	35742.3	25939.3	28693.2	33694.8	47262	40678.7
606.075	15.0475	UDP-N-acetyl-D-galactosamine	138825	157463	108757	196703	131684	124757	130477	162131	155420	164908	119002	158551	140390	179954	117334	159131	210952	169874	168234	212868	189916	189695	210092	173900	203234	203109	309011	224386
611.145	17.1698	Glutathione disulfide	1120100	1233887	919928	1554041	857968	1129592	420724	1460275	996186	1106861	815714	1200715	798125	1135251	1934292	710035	761784	1136387	733170	1540184	953527	1079807	1245091	910173	555931	1157396	1181870	1160840
662.102	14.0817	NAD+ (2*)	133107	135742	256589	199692	165946	159614	194810	129743	287350	210447	331270	285022	418491	275032	349717	376202	371342	326462	274070	413358	642914	452857	264022	345748	365221	588170	404677	394327
742.069	16.4706	NADP+ (2*)	103677	122005	75933.8	186658	52798.3	68318.6	36868.9	107940	66436.9	65832	56097.4	97859.8	86729.1	108524	118540	93845	84255.5	147454	77672.2	107584	116344	111376	167279	109282	96890.5	69572.5	107307	107469
766.108	13.402	CoA (1*)	41423.8	32044.3	24606.5	45195.7	19174.4	20085.3	37910	29722.1	27895.6	21780.5	15991.3	26111.1	25024.5	32157.8	18575	35008.5	34294.3	27612.7	29717.4	29522.4	28220.7	34658.1	38012.9	24437.7	39911.8	24497.7	52472.7	31986.9
784.149	11.3604	FAD (2*)	16778.8	16885.1	12645.4	20720.3	11058.7	13146	18220.1	14280	15440.8	15530.3	11468.6	22058	16541.4	18706.2	13859.1	18455.2	20448.2	15574.4	16986.8	17977	17989.8	19189.2	15909.6	13431.8	15355.5	20990.8	41070	23004.3
808.12	12.1205	Acetyl-CoA (2*)	23877.2	23216.4	16922.6	31224.2	23325.9	23834.5	29177.9	28255.6	31649	27047.2	20399.3	31675.7	27991.1	33940.3	26416.4	30146.8	37999.8	29587.1	31070.7	35632.2	33362.4	40177.2	20894.3	15826.2	16420.2	27961.7	52850.4	30371.3
88.0402	15.0028	Alanine (3*)	84169.3	63449.6	55697.2	48909.6	101089	92648.5	134135	72856.6	107753	99845.7	63691.8	68368.8	83181.6	88678.9	87348.4	98799.3	67809.6	46682.6	69468	79221.7	69656	79045.7	61025.6	67822.4	78021.8	93854	103567	94908.6
88.0402	14.5845	Sarcosine	50856.1	70688.8	47928.1	79026.1	66497.9	49126	61569.1	52727.8	55975	60534.2	48114.8	50838	45074.4	59709.3	36313	49798	75346.5	39885.1	54062	58244.4	51018.3	37050.6	33788.2	29543.9	44721.6	50228.9	64254.3	52309.9
89.0244	9.61261	Lactate (1*)	162757	195247	167306	310181	68397.1	62722.9	59525.7	67641.6	45064.2	69613.1	110929	146216	95605	198202	105854	142688	339106	200350	225296	500517	299885	239430	237886	135990	159776	371714	563925	472066
130.051	14.3982	5-Aminolevulinate	80051.5	76586.2	76454.9	100898	83781.9	87974.5	87483.2	94615.1	82315.9	95618.7	75625.5	95980.1	85135.7	88878.1	66391	88127.1	106142	58298.7	107738	97376	74395.9	71706.9	86853.9	73183.3	100934	74804.6	92846	92499.7
138.98	15.6136	Acetylphosphate	1839.69	3451.29	2993.86	5337.28	1329.1	4267.9	2593.15	6659.81	4344.64	6548.73	2780.93	5565.45	2996.94	3468.58	3624.19	4261.61	2404.87	983.846	995.575	2036.95	1121.45	2501.34	5297.94	4399.66	1496.35	1344.24	5337.4	4569.26
168.066	7.98519	Pyridoxine	14738.2	13998	5872.9	6171	106262	99296.7	80628.2	107136	95422.3	107899	43373.1	38091.9	46644.2	51997.8	43927.7	48480.8	68299.9	38325.8	64182.5	68405.2	48911.7	55219.7	49730.2	43701.8	52279.2	50403.7	40300.9	49051.7
218.104	8.54373	pantothenate	266808	227418	183921	244781	253495	292515	280400	293906	282170	280909	230630	322397	335068	284764	242107	293872	304496	202032	291986	252016	220166	210355	289251	249735	290976	156542	200367	162687
267.074	10.8903	Inosine	8333.6	13127.3	7269.28	10668.7	4449.59	5195.21	14156.2	3460.16	6023.38	7485.17	5300.41	7243.64	8218.97	6822.06	7067.53	9581.48	7219.92	5890.17	7786.31	10099.2	6464.27	6794	5207.22	6920.22	8534.02	7078.61	9148.34	7822.98
298.069	7.58909	D-4--Phosphopantothenate	126851	138479	87046.6	157450	52462.3	50560.5	59954.9	52990.8	69931.1	70181.3	51450.1	76068.6	82328.6	124142	108236	114762	168157	149843	123961	211248	207462	291365	147842	126811	112916	158889	208110	170928
357.089	9.89908	Pantetheine 4--phosphate	7198.16	5664.8	4507.92	11493.7	2733.91	2615.04	7512.36	3478.59	3325.54	3091.3	4400.05	9127.2	5968.01	7807.32	4648.1	8680.84	12640.7	9580.42	11349.4	14070	12897.2	13609	9504.28	7069.54	9278.57	4216.72	10554	3696.6
375.132	14.749	Riboflavin	4637.28	10460.7	9560.66	9205.82	11734.4	13631.3	7811.03	6121.09	6702.85	19688.4	4601.88	11991.2	12413.1	5679.77	4220.21	5886.41	7967.22	6261.34	13960.4	9236.78	7951.95	6915.85	6658.46	3409.32	8320.67	8233.99	4410.41	8592.17
442.017	17.6957	GDP (2*)	7210.98	9485.15	5920.08	10545.6	5377.48	8452.96	4249.61	12291.8	9400.5	9200.53	4948.52	8042.4	6067.86	9184.59	6493.07	6445.16	8077.19	6423.03	7291.45	8586.2	5453.49	11594.6	10269	7125.92	6422.86	6007.65	9926.93	7599.81
455.098	11.3669	FMN (3*)	2806.37	3840.59	2959.42	4046.19	2115.76	2559.87	3183.88	2409.8	2575.95	2963.49	2632.81	5340.3	2863.05	3844.26	2644.76	4395.21	4225.01	3197.64	3027.09	2695.29	2518.62	3180.95	4573.15	2728.08	4043.55	2661.43	5842.24	3662.52
599.304	7.92669	VLSPAD	1835.88	1368.88	885.503	2183.05	0	0	273.243	0	0	0	317.815	2180.99	571.241	1587.2	1383.18	1926.41	1535.71	1369.91	1604.59	3172.78	2676.8	3444.61	306.281	328.606	316.667	2092.94	4893.3	1756.29
484.277	3.87074	VLSPA	7676.86	5100.89	10644.9	6405.31	917.381	2858.91	3080.65	1688.76	3219.62	3407.23	6035.28	4902.85	5076.82	6641.14	9525.7	10348.4	6330.29	6945.81	6526.78	13934.5	16340.1	13994.9	6509.4	7829.72	6322.27	7711.88	4509.79	5057.89
564.315	6.95108	VHLTP	2523.85	2507.11	2813.52	3883.03	1502.72	1622.48	3281.94	1586.24	1577.63	1635.41	1566.57	4042.39	2282.26	2381.95	2357.66	8353.06	2617.38	2371.94	2723.06	4636.1	4982.46	4365.35	4124.78	3703.57	3215.91	5620.13	7259.01	3964.47
467.261	7.1361	VHLT	1182.85	306.714	287.158	316.471	668.336	270.404	1031.99	326.638	0	343.144	324.815	455.552	641.719	274.833	667.176	349.548	673.227	849.82	575.088	295.662	510.942	960.98	1334.97	832.059	862.263	1157.54	1609	950.631
688.331	7.64797	VDPVNF	1839.64	1874.93	1356.34	3304.75	588.495	353.601	1762.08	1205.47	724.234	1397.22	1563.43	5561.8	2244.77	3860.48	3540.24	3988.52	1194.94	1239.7	688.629	8469.72	6390.88	6610.11	256.519	291.022	0	2388.07	5676.08	1766.45
516.231	13.3945	VDEVG	2375.97	3254.76	1941.42	4976.49	356.821	600.833	659.256	798.261	1031.01	624.092	1844.4	2743.12	2809.14	4650.08	3434.31	3926.45	1232.87	478.05	893.365	11710.7	4165.16	11042.5	409.975	0	333.243	7415.14	13225.7	7658.57
496.241	14.6505	TSKY	4330.41	5669.5	4032.66	7356.85	669.022	1354.91	792.545	1651.79	1616.81	1651.42	2635.5	2952.08	2887.83	4893.79	3242	3549.69	4337.81	3556.39	3498.81	8057.9	8322.22	8299.21	2620.82	2065.47	2765.23	5462.15	7811.65	6396.17
631.277	13.4641	TPDAVM	2311.45	2818.75	1402.38	4827.09	1169.48	639.855	880.863	1622.3	1416.22	835.917	1343.58	2189.31	1881.02	4579.27	2526.7	3597.51	1641.05	463.612	948.349	10885.7	3487.73	11098.7	0	264.146	319.815	4922.71	9612.21	5420.69
459.257	13.9706	TNVK	2250.8	3540.68	2970.6	3691.2	739.807	1553.28	823.049	1043.03	1769.1	1217.41	5051.28	4081.73	4395.95	7589.86	6752.02	8737.8	2912.01	2009.44	1281.2	11591.7	12342.3	10148.5	0	321.742	511.088	3838.47	3938.57	3187.65
529.241	8.09253	PWTQ	3402.43	3930.89	2111.67	4199.73	657.738	1086.08	1059.28	898.022	873.88	541.347	1999.05	4645.75	3317.77	6546.98	5229.57	5644.7	938.196	1066.36	1269.85	7162.65	6600.19	6833.71	0	261.165	253.365	3140.66	6014.04	2751.73
412.22	9.20617	PVQA	6432.77	6464.3	4704.6	9518.24	990.519	848.802	1949.99	1796.7	1365.19	1710.06	4577.45	9768.88	5268.25	12190.4	9504.3	12886.5	4768.45	3100.02	3676.69	14841.5	12450.7	12856.3	1863.95	1550.45	1857.93	4664.1	9660.43	5713.79
341.183	9.49003	PVQ	3249.38	3500.47	1971.96	5562.1	1798.53	1632.5	1047.06	3123.82	2715.35	3046.82	4587.02	9278.84	5452.38	7776.28	6791.83	8140.22	3276.01	6076.81	3552.99	15645	60756.6	14421.6	274.456	366.712	296.1	5394	9948.87	5236.76
474.235	6.89971	PVNF	13613.3	12191.1	11647.1	18782.3	2637.76	2894.91	5776.34	5401.89	4947.58	5763.39	10217.1	20663	12917	30945.7	25814.8	26982.3	6456.21	5540.51	5844.81	41379.9	40573.4	47427.2	770.266	845.349	1270.56	12737.7	21982.8	11015.9
580.312	30.0642	PPVQAA	14939.5	18416	8333.59	14839.9	10914.5	8940.16	3865.58	13408	4987.12	9069.33	6370.58	10843.4	5311.81	13495.9	9392.78	9118.39	12398.4	11978.9	14389.6	11377.1	3643.27	11474.5	13212.3	7986.49	6873.96	3680.41	14232.8	10155
438.236	10.6871	PPVQ	1699.35	2313.16	1582.61	2613.07	3555.81	2039.9	2820.47	5301.55	4807.11	4583.53	4084.5	3898.55	4696.62	9945.72	7730.7	8930.58	2593.74	1266.85	1947.36	9798.85	12727.2	13475.5	0	0	0	4045.34	5468.56	3812.02
499.252	9.07807	PNALS	2348.95	2281.51	1525.38	3654.12	1173	909.448	1556.36	1919.88	1402.68	1862.53	2726.89	5446.6	2849.37	6301.11	5176.66	6820.18	2181.22	1900.35	1708.99	9147.23	9231.19	10573.3	318.967	0	0	4653.21	12184.1	4443.99
513.209	10.9106	PHFD	2559.8	4609.16	4139.59	5768.39	447.392	677.557	1543.81	998.016	0	842.333	912.959	1404.18	1053.32	2202.88	1044.42	2660.69	5384.85	4179.19	3442.78	6239.78	5460.56	6131.9	3117.73	2900.56	4604.82	6140.28	8337.82	4006.03
504.21	12.389	PENF	1209.79	1328.05	680.185	1362.04	0	0	0	329.494	255.664	0	1393.13	1175.24	732.288	2475.64	1636.24	1615.67	638.661	723.785	409.821	2737.48	3181.54	3223.58	310.416	0	0	2165.95	3384.31	2246.23
500.236	16.2249	PEEK	2687.74	3133.89	1652.41	4119.59	328.186	268.177	0	623.676	375.441	869.849	1927.77	2467.03	2345.2	4815.99	3784.2	4338.76	1290.17	1469.42	1139.09	4817.98	5264.57	6376.03	1000.77	1138.42	1577.66	3719.41	4662.91	3356.24
372.141	16.7405	PEE	6822.09	11506.3	5470.43	13871.8	1384.42	1327.47	866.145	2102.49	634.524	950.596	3490.67	4489.9	3904.44	11189	7824.4	8696.44	2025.82	1109.12	2051.96	15164.7	12495.2	16450.9	417.332	393.016	805.387	5865.77	9732.65	7461.12
243.099	15.0415	PE	16129.8	16268.6	13952.1	17928.4	9002.37	8314.43	8165.02	9943.69	11233.6	12244.5	16733	19543.9	21631.2	34506.4	36065.2	36556.4	15498.3	13162.8	12540.6	42796	43535.5	46724.4	6749.23	8665.03	6973.06	13237.3	14889.6	13478.3
229.083	15.432	PD	49838	54366.8	87156	63070.3	37121.1	44369.7	31926.7	58589.1	54136.9	54087.1	135009	158725	136076	230562	271075	250118	117842	105311	130558	433811	426086	368015	17459.7	14508.5	13087.9	102984	83660.8	101924
421.221	9.60167	PAVH	506.926	1576.24	1083.2	2145.65	384.471	1147.98	996.733	813.728	791.273	1426.32	1228.35	2919.04	1900.6	3706.04	3232.89	3824.78	2166.11	2753.19	1354.16	6124.55	23145.9	6221.02	631.304	712.397	382.352	2961.06	5786.11	2737.62
245.114	12.4987	LD	34724.9	34738.5	26725	42548	19145.8	20229.5	24802	21177.8	22292.1	21986.6	17483	25205.1	21901	23701	19826.3	25306.6	24273.4	18449.2	22988.9	25618	20662.5	24729.5	17952	14307.7	16173.5	15261.2	24278.8	19190.7
855.364	11.8919	HVDPENF	770.477	1339.09	279.873	1641.54	0	581.914	627.153	990.466	463.503	354.361	1185.44	1942.89	1347.22	2879.69	2081.02	3193.2	1157.43	1103.41	768.142	4937.92	4055.34	5433.56	375.173	286.694	0	1254.88	2760.45	1534.97
483.184	15.3854	HVDD	21290	34903.8	16495.4	35825.3	2908.35	2827.48	2330.21	6924.61	4003.76	4564.67	15560	21484.2	19178.2	51373.2	40210	44108.7	7844.62	6472.57	6795.03	38980	41156.8	47173.4	1637.22	1270.62	1165.55	10721.1	15683.6	12548
382.173	11.1483	HLD	31139.7	45046.7	18853.8	61946.3	5266.51	5196.52	5520.13	11417.6	6542.4	9163.65	22920	40089.2	25467.4	91184.9	53869.6	80177.4	13547.4	9226.28	11179.5	105300	60419.6	99454.2	2911.27	1891.69	1655.13	23011.9	64128	28625.7
444.209	11.8075	GGEAL	2525.02	3270.43	1820.36	4130.7	409.261	275.51	507.38	583.446	432.971	905.46	2468.27	4178.12	2790.21	6562.46	4463.63	6327.99	1899.84	1069.45	1090.93	9438.03	7188.12	9121.34	296.617	0	430.976	2752.16	5823.12	3241.67
423.152	11.5707	GEYG	26435.3	24670.3	14866.8	36009.3	20425.4	21136.9	66542	26980.4	25711.1	32757.2	17824.8	44032.9	27524	33336.5	20887.5	37138.8	34187.6	21910.9	32644.9	34333.9	20667.2	25565.1	20322.5	18041.1	23240.5	20890.3	71795.3	22431.7
449.186	4.62497	[Geranylgeranyl pyrophosphate]	3335.29	3945.29	4043.12	4870.47	692.424	621.926	443.351	789.531	1494.6	1366.92	936.41	353.35	1004.73	2087.69	935.395	2521.53	691.804	479.039	338.825	5317.44	5577.26	7140.99	279.778	752.704	261.853	4593.7	7573.32	5228.42
381.123	5.23358	Farnesyl diphosphate	2098.49	2363.01	664.976	1595.59	0	349.214	440.521	0	0	303.69	0	318.134	0	384.749	320.688	0	0	0	0	5068.18	5267.99	7926.22	0	485.465	0	4492.55	9712.49	2928.77

## Sheet: Technical Av
medMz	medRt	compound		N=1										N=2											N=3
		Time (hr)	30		58		68		78		88			30		58		68		78		88			30		58		68		78		88
			+Indo	Untreated	+Indo	Untreated	+Indo	Untreated	+Indo	Untreated	+Indo	Untreated		+Indo	Untreated	+Indo	Untreated	+Indo	Untreated	+Indo	Untreated	+Indo	Untreated		+Indo	Untreated	+Indo	Untreated	+Indo	Untreated	+Indo	Untreated	+Indo	Untreated
101.024	15.5482	Succinate semialdehyde (5*)	145271	134945	50567.9	60927.4	51568	71372.9	98731.4	102732	78663.8	79557.5		74958	76117.3	29620.6	44084.9	30241.5	37103.7	88717.5	100131	81365	120199		79240.4	110149	51211.8	51253	88064	103316	161265	170930	110075	183846
114.056	12.7077	Proline (1*)	190740	174239	125779	104635	106001	109797	123909	164110	110532	161378		75555.1	83667.9	67100.4	80332.1	57569.5	57939.3	70989.9	76622.5	70949.7	78876.5		125989	118235	139045	123813	117476	125345	139087	149506	107977	143940
115.004	16.6742	Fumarate (1*)	2520.01	2435.06	1633.1	1254.8	1694.73	2847.81	1213.48	2554.98	622.574	1235.36		45767.1	43384.6	6721.33	9016.9	12967.8	19489.6	17939.8	24247.8	5916.57	4690.26		14194.9	11670.8	1141.63	1817.21	4384.14	7509.19	5227.41	7837.3	1518.86	969.274
102.056	14.6981	4-Aminobutanoate (NPS) (2*)	661999	578201	655850	517233	603802	645271	559755	514974	556222	556666		298800	304946	332890	374582	405855	346410	355074	398804	384702	379602		652312	448934	722743	653353	474601	647216	460764	473127	547372	427261
116.072	12.44	Valine (1*)	329980	290375	195466	142547	164784	174286	200316	280700	159510	260629		131763	144349	94590.2	115719	83156.6	84805.5	100286	126584	101271	127319		167998	183131	165603	160460	160617	189534	179138	206362	136897	194495
118.051	14.4487	Threonine (1*)	29928	25121	23053.8	22284.9	21396.5	22508.5	26248.4	29099.8	21125.5	25726.1		15225.8	12441.4	13842.4	14953.4	10848.7	10469.9	12624.3	16575.8	13614.8	15375.4		11787.4	15457.7	14571	16103.3	13431.8	13802.8	16426.2	16446.6	10232.3	17458.8
128.035	14.7022	Pyroglutamic acid	499939	443885	502848	405682	459805	501833	434782	394827	443982	431621		245600	249104	284069	291253	311650	264194	274710	318653	306700	313716		476421	404161	570275	544480	453226	510304	375224	401820	435365	374215
128.071	12.2992	Pipecolic acid	35005.4	32712.4	1439.81	1867.03	4558.81	10740.8	6322.47	32881.5	2315.88	24857.1		13881.8	15721.4	1227.33	3386.11	2081.89	3679.76	3040.89	12082.9	1730.28	8593.26		11820.7	14371.9	3300.62	3889.97	6485.14	14086.8	6593.37	24477.3	2603.09	16817
130.087	10.7309	Leucine (1*)	1559316	1.42198e+06	1.20237e+06	796122	912402	987906	1.12206e+06	1.37838e+06	1.00308e+06	1229227		546795	534692	485729	588721	458466	457880	503007	519353	521117	582338		1.01494e+06	852228	934270	901960	848601	1.00132e+06	950386	981731	823128	951691
130.087	11.2045	Isoleucine (2*)	1.00864e+06	899204	1.11055e+06	680213	855934	847548	893845	898546	990413	916327		442099	431195	498232	555670	472999	470204	475304	430473	526803	550358		899171	733832	947069	925902	781622	863440	914788	772365	836867	738223
131.083	22.5192	Ornithine (2*)	916643	773849	1.04002e+06	478464	512594	579043	564353	608025	817276	771518		183256	152253	133145	172668	119747	122623	105458	93145.9	149851	169805		547064	487731	429463	708980	486924	524652	498448	411419	567725	590059
132.03	15.0009	Aspartic Acid (2*)	395750	392573	604262	606154	475859	518265	475532	443737	385488	424310		419824	407765	501649	491208	468966	395930	389683	415822	369356	443061		183135	162412	302306	291835	205998	232923	175911	226802	182741	315232
133.014	16.0407	Malate (2*)	782994	723986	628485	497262	485040	587393	546122	885527	713289	633760		396570	361751	280497	282745	230941	275613	246830	339557	286621	442841		553170	688394	528720	569207	485235	553962	610700	766337	484679	844697
135.03	12.7122	Threonate	192823	163851	134661	120902	118366	98358.4	115133	120514	80415.3	127308		32853.4	53545.5	53042.9	59214.2	47500.1	35899	56055.2	50107.7	57189.2	47271.9		165588	245186	327235	272431	215853	176174	219874	205075	136711	236704
140.012	15.7717	Ethanolamine phosphate	16894.8	13407.4	8642.86	4792.1	5678.44	5696.66	17558.3	24199.2	55023	66307.8		17289.2	15407.3	1719.04	2321.64	1732.81	1545.07	7479.48	8645.07	19212.6	18743.5		4648.58	3334.54	1606.15	1487.53	3866.99	3425.48	12201.7	8502.85	31475.7	19201.9
145.014	15.5709	2-Ketoglutarate (1*)	101043	91535.6	32952.8	49004.9	36314.5	56264.1	73316.4	73938.6	55017.5	51402.9		68568.9	65311.2	26349.9	40650.5	23827.7	28652.9	80990.1	88980.9	70709.8	115224		54679.7	86963.3	42938	42306.6	63095.5	78809.6	125343	133063	70183.5	146480
145.062	14.9693	Glutamine (1*)	919172	840777	893984	574876	763946	767306	873877	945973	923941	837704		448660	446201	492934	496662	471849	447496	518906	470145	532782	466569		495389	512686	526600	576811	609290	715445	802723	728497	778194	666308
145.098	24.0212	Lysine (1*)	228333	239414	268220	123818	144026	260593	106284	326712	211147	815988		82917.9	73822.8	41570.6	59710.4	39067.7	46959	34736.5	58742.3	45432.7	73091.7		67395.6	72976.3	58857.9	134465	77100.8	118418	67063.8	130723	68871	171929
146.046	14.7305	Glutamate (1*)	2.42145e+06	2.24406e+06	2.67065e+06	2.19992e+06	2.35378e+06	2.3777e+06	2.07343e+06	2.10945e+06	2502595	2154633		1.26584e+06	1115266	1512079	1418906	1475304	1.35141e+06	1323195	1.52657e+06	1.50464e+06	1.65257e+06		2.32772e+06	2188429	2.83096e+06	2.96627e+06	2347311	2.41182e+06	2.08619e+06	2.0329e+06	2.0903e+06	2149746
146.046	10.813	O-acetyl-L-serine	40148	34325.2	7939.39	9269.82	17320.4	49838	23654.3	48722.2	18507.2	59523.8		25706.9	18558.1	4441.17	8820.64	8927.23	13978.5	6910.85	18816.1	10945.1	20192.3		18355.7	18663	5070.18	6646.4	9914.47	16184.9	12450.4	21846.2	10283.7	23897
148.044	11.4847	Methionine (1*)	92161.2	71488.7	105839	70654.3	84019.6	77197.8	79380	76430.9	81573.9	64093		48837.2	54108.9	67847.9	64147.8	54558.1	49789.3	50460.4	54317	59896.8	69018.2		72686.8	78237.5	90972.1	91955	69296.4	78528.4	91523.1	78128.1	68854.8	76465.9
149.046	12.1752	D-Ribose	94300.6	79239.7	55207.6	54594.3	50132.7	44221	49816.6	46562.4	39760.5	42048.5		16709.9	20386.9	22706.2	21575.5	20363.6	16225.2	25087.1	23909.4	25112.7	18154.8		121787	124519	123454	109585	89596.8	75229.5	80315.2	69661.3	63729.3	64604.7
155.01	10.2223	Orotate (1*)	9071.56	7395.38	737.921	1025.98	1350.76	3700.18	3634.59	6910.35	1236.9	2604.88		8532.02	8044.73	244.479	605.263	2592.42	4250.71	3530.43	6820.77	848.529	3331.84		8532.93	8058	756.573	1552.4	1594.57	3276.21	3816.91	6787.24	639.13	3078.38
157.025	11.2629	Dihydroorotate	15884.6	16978.3	3506.34	2950.6	5063.83	8336.43	4439.88	11311.3	1929.08	3638.93		41335.3	49403	6217.95	6745.13	8791.28	14007.1	13731.6	23044.8	5422.13	6254.66		31934.5	40883.5	4904.19	5033.78	10353.3	20942.1	22529.5	33015.7	3676.84	5890.4
163.04	13.0559	trans-2-Hydroxycinnamate	10423.9	8554.96	7827.27	6479.81	6734.9	7067.11	6844.27	7455	6004.3	7407.82		5678.31	5433.43	5359.68	5884.4	5081.05	4676.94	5576.97	5084.01	5580.79	6389.07		9290.06	7022.71	9878.58	8765.3	8293.04	8457.55	7308.59	8077.62	7981.02	7396.88
164.038	13.4552	L-Methionine S-oxide	12589.3	9882.07	11184.5	12571.9	14304.5	13224	17007.4	18403.6	16177.7	18731.5		843.311	884.349	1133.7	1404.93	674.545	1667.35	929.485	947.931	1753.19	1574.36		3754.19	3237.38	2854.33	3675.17	3064.56	4313.84	6422.79	3594.01	3480.34	4545.7
164.071	10.0238	Phenylalanine (New 5*)	808744	730146	513132	379339	400040	456710	487935	650809	443988	593262		388747	414110	324636	367278	298843	292096	340112	380980	346008	434297		531630	507814	482227	483372	467897	557820	501313	567562	438567	523539
166.975	17.6564	Phosphoenolpyruvate (1*)	1.22638e+06	1.08099e+06	1744529	781602	1.187e+06	1253827	1.20651e+06	958893	2.1e+06	1228854		121575	85121.2	212546	198497	402885	365566	223005	169660	397180	396535		1194957	982836	1.0044e+06	1468283	1354006	1517501	1.28526e+06	1.01046e+06	1.6187e+06	1.28942e+06
168.991	16.0011	Glyceraldehyde 3-phosphate (3*)	16307.2	14645.8	11082.6	6459.18	7261.18	9230.92	8955	14426.5	7346.85	11857.9		16476.5	17641.4	8144.35	8566.1	8017.24	9538.41	8376.48	12642.8	6264.61	10656.9		13579.4	14977.8	8465.37	11025.5	7516.18	7491.36	5733.13	7828.37	5555.16	7623.73
168.991	15.3133	Dihydroxy-acetone-phosphate	14821.2	12260.8	43982.9	34682.7	25787.2	28862.5	24263	18973	66444.3	26903.9		14866.7	16654.8	127777	118258	155207	146043	22821.5	16438	39123.1	22047.5		121692	104723	131037	148766	79561.2	48990	26009.6	19315	101351	55983.2
171.006	14.8701	sn-Glycerol 3-phosphate (2*)	403909	380655	1205988	975750	1.56659e+06	1743034	946780	647166	724627	528120		209659	218214	278774	283405	320446	246406	148624	207937	153412	209668		698527	464971	1434445	1.4874e+06	683413	799261	426925	490432	334092	490437
173.009	18.3501	cis-Aconitic acid (1*)	17470.3	17155.6	12373.7	9868.77	9836.75	11893.8	12208.5	15987.7	8238.64	10840.3		8172.19	7253.84	6304.33	6780.32	4051.53	4500.68	8812.09	12116.6	7945.11	9872.52		6071.22	6933.83	6142.07	8163.76	10770.1	13150.8	17040	20753	7166.79	8192.07
173.104	25.4908	Arginine (1*)	280407	280846	332053	204549	287120	294708	260384	313346	397243	446109		152232	130379	126099	145694	121131	129302	119036	138500	141248	185807		212757	220094	216464	275982	236453	265000	243504	259760	254057	276501
174.041	14.6433	N-Acetyl-L-aspartate	38908.7	34930.7	70525.9	56258.7	49271.3	52962.2	42544.4	44359.2	45061.4	50862.9		46969	43615.2	55822.5	62369.4	44471.2	40275	34568.8	38089.8	39116.4	46186.7		40922.3	36554.8	52040.4	57588.3	38742	39905.9	32910	34882.4	28478.7	38372.8
174.088	15.7782	L-Citrulline	3399.55	2733.93	4639.72	3585.01	2605.49	2864.09	2824.93	3049.28	2661.1	2469.27		5816.2	5471.11	5953.32	7614.29	4492.5	4105.14	3861.52	2820.13	3454.84	4009.32		4462.87	6473	6918.98	6082.57	4232.23	4265.81	4007	3679.93	3251.51	4486.99
175.036	16.6875	N-Carbamoyl-L-aspartate	22921.9	20451	9674.09	7370.76	14349.9	25905.2	11398.8	21396.6	5199.62	6898.85		409983	483912	76918.9	89732.7	144213	223580	163164	319021	75939.7	63587.5		125914	129201	9480.53	11273.6	34846.3	63329.4	59712.7	82693.2	8431.04	9568.4
179.056	17.0305	myo-Inositol (5*)	126359	110581	123564	83434.5	97240.3	105043	111528	112823	131061	129767		57234.7	62603.5	61910.3	71345.7	57158.1	55583.1	62905.8	59815.5	70080.2	76984.5		90917.6	84813.1	94672.1	100653	93272.7	94927.9	100283	94378.7	98832.2	96805.1
179.056	12.9589	alpha-D-Glucose	1.18593e+06	932244	929492	815684	797404	759756	860027	955232	762689	838165		425344	495865	451009	475551	419472	338498	496330	436230	476406	409890		1.30337e+06	1.24935e+06	1.45895e+06	1.23006e+06	1.21913e+06	982500	1.22157e+06	1.0489e+06	935084	1.16151e+06
179.056	13.1929	L-Galactose	1.03858e+06	869466	998834	930597	793385	761678	805380	882507	722688	721691		478241	582450	561044	640452	498303	432567	540167	479451	497505	411362		1.28208e+06	1.20108e+06	1.40179e+06	692169	1.00298e+06	921285	602237	904285	837501	921720
179.056	11.1524	D-Fructose	22509.9	19733.3	40484.1	24275.6	23269.1	22879.6	21361.5	21754	18590	15299.2		14148.8	14273.7	21691.5	22561.3	15664.2	14875.9	11524.2	10214.4	11325.8	9864.59		85506.8	87335.6	101227	102059	74579.6	69606.6	63366.4	50594.8	51030.1	40238.8
180.066	13.0507	Tyrosine (2*)	635354	547460	528335	440766	448113	460198	478088	523382	430819	495673		312578	345123	316661	352608	290221	266916	328036	337870	337497	354040		464026	420037	567443	484106	460062	484288	469608	475433	438259	466743
181.069	13.0527	Sorbitol	63173.1	54897.2	51502.7	44138.4	45334.9	46230.1	47482	53099.1	43559.1	48746.9		25242.6	26866.9	28520.2	31518.2	26942.4	25154	19628.3	35433.4	23925	31712.3		53017	47006.5	59549.2	54662.7	51584.3	53704.5	52384	51451.8	48401.1	50732.4
181.072	13.981	Mannitol	1.00892e+06	938168	1.1495e+06	1.09529e+06	1.13976e+06	1.09429e+06	1.14096e+06	1.18734e+06	667855	883448		735915	500938	494144	549028	356818	330715	331644	254787	282421	295686		1.433e+06	1164098	1.22149e+06	1.20105e+06	972709	899796	929420	940129	644131	931685
182.059	14.7944	Phosphocholine	22174.8	35290.6	42896.8	29725.4	35203.7	41257.4	100422	66153.9	275109	114615		44570.3	70956.2	12001.1	15086.1	31380.7	42757	108664	77617.9	167321	89589.8		67864.4	88408.6	12857.5	13855.6	52007.1	57226	142903	85374.6	218859	83559.3
184.986	16.7655	3-Phospho-D-glycerate	455051	394213	466306	384286	426773	475698	449972	428910	564148	494632		383644	364019	475321	509423	626783	687562	383055	384713	518101	577036		619230	713100	375805	437325	485221	522650	472721	516838	520654	571952
188.057	14.1411	N-Acetyl-L-glutamate	52106.8	40996.5	85359.6	33759.2	49733.2	79109.9	37994.9	57360.4	77946.9	197697		111988	87981	53026.1	58729.4	60390	72730.5	37479.9	72097.4	45279.9	101317		78154.9	59157	42387.1	53266.4	40853.8	56058	48442.2	54134.7	34775.9	95515.3
189.088	11.3881	Al-Thr	6628.29	7068.62	2628.75	3630.42	7978.53	11797	1577.15	13277.5	103.77	4658.01		6508.4	7160.18	349.876	809.77	1051.05	1994.96	596.835	3826.35	147.034	677.875		5081.5	6114.33	1587.63	3680.07	8388.45	12790.8	2405.33	12402	492.577	3470.86
191.02	17.8825	Citrate (2*)	420757	411846	1089327	690924	499661	548966	330817	327693	343388	305023		1.08237e+06	999627	1086311	1.13508e+06	749595	771880	440536	487255	378446	496252		883262	820252	614582	805018	536717	554069	448524	451877	414655	375214
195.051	14.5385	Gluconate (1*)	585413	479807	726380	565506	645583	673906	606367	541544	509030	432004		355952	374305	419881	445452	385156	326934	365165	331904	387709	332077		1705521	1272502	2.32785e+06	2.33477e+06	1737175	2.06555e+06	1597168	1.50428e+06	1.53241e+06	1.43951e+06
201.088	13.9987	Pro-Ser	4750.37	4966.6	2094.79	3890.05	3956.62	4631.75	4514.09	8984.02	1470.19	9796.08		5464.66	7317.84	1185.84	2760.43	2696.68	3531.68	3600.62	9834.61	2506.63	6231.45		3202.27	3849.79	2005.74	2892.22	4182.79	4707.68	4053.2	8153.12	2751.11	8457.28
203.067	10.9109	&gamma;-D-Glutamylglycine	32132.3	29319.1	14433.1	15817.5	8989.97	11365	16408	30498.6	11876.1	36077.3		10627.2	10681.3	6976.65	9229.27	4436.7	4850.88	6483.16	8865.43	5675.33	12502		7378.33	8685.3	10436.9	10765.8	7594.04	7044.4	7808.71	9734.95	6790.95	15488.9
203.103	9.47174	VS	2468.33	2787.74	506.621	728.191	1516.3	5990.9	589.424	3616.92	2039.11	13225		1504.62	1794.28	173.788	371.73	346.073	739.193	195.988	1489.01	179.473	656.085		1155.35	1279.67	696.871	1053.96	1645.18	2433.41	2890.71	15884.1	2123.93	4021.56
215.103	11.6201	2-deoxyribose-5-P!	46293.8	46845.8	15381.5	24256.8	34295.3	54533.2	16728	86235.4	400	36554.8		48921.8	46154	3625.36	10222.8	6859.68	14366.7	8591.96	34578.5	2071.44	15154.6		16537.5	20389.8	16523.7	23606.6	29215.2	47305.2	22416.4	83894.9	899.068	21431.1
217.083	10.0802	gamma-L-Glutamyl-D-alanine	481377	397981	107154	73488	62517.2	100120	166172	452183	204435	462393		47003.6	51246	22055.4	27221.2	9122.15	10872	24066.6	40978.9	22635.2	45545.3		46377.8	46932.7	44798.4	41153.3	42449.1	45661.7	60096.7	85959.6	50027.3	149249
229.012	15.5865	D-Ribose 5-phosphate	111412	103801	154765	130450	130901	176515	155028	186804	196555	186180		46308	43050.9	212788	185839	175562	175769	43253.1	43255	62137.7	62167.9		141562	136929	184061	205786	149505	134816	111176	108328	136118	160413
231.099	13.5794	VD	5494.92	6046.83	1757.93	1726.52	3160.34	5664.74	1996.74	9039.59	835.361	4844.5		5218.11	5707.1	489.578	1170.79	1486.76	2630.53	1327.96	4400.12	1159.46	2425.42		4805.59	5334.52	3947.19	4649.17	6322.27	7874.75	3937.55	10543.8	3584.02	5420.14
245.043	12.8435	Glycerophosphoglycerol	47103.9	39665.4	29142.6	32858.5	25033.4	29632	37324.5	62883	37455.5	86215.5		52570.4	52202.5	37660	43714.2	30516.2	31586.8	45569.6	53819.4	51320.8	80306.8		17971.4	23403.7	17817	28647.1	25677.8	24894.5	33474.9	40669.7	34733.2	94876.8
249.055	14.1431	gamma-L-Glutamyl-L-cysteine	8333.24	13282.1	400	400	400	8174.12	22260.1	22709.6	20180.4	20404.5		12268.6	19055.3	400	400	400	400	8745.21	14930.1	9600.49	3475.86		2259.79	7825.42	400	400	400	400	11593.9	16285	16505.1	6086.17
259.022	16.6652	D-Glucose 6-phosphate	217414	213918	163200	118549	146636	169187	160633	216471	129637	242210		66494.4	61587.8	49558.2	58837.6	43008.8	43922	72429	77043.9	68819.4	93841.4		91567.3	84891.1	85134	103121	96272.4	119774	146918	153889	68092.8	107471
259.023	15.8614	D-Fructose 6-phosphate	119044	115130	83161.4	49031.1	62406.3	75927.1	72493.8	103255	55730.2	118678		26664.3	25787.7	16779.8	19444.9	19335.6	21404.9	25108.8	27279.1	20335.4	31689.8		111888	95092.2	79264.3	82516.6	60748.4	64653.2	70130	65521.5	32178.3	50679.8
259.022	16.1291	D-Galactose 6-phosphate	56314.8	57392	37134.8	25602.2	34372.1	36850.7	37620.7	54154.5	27285.7	63022.9		25689.3	24502.1	15584.5	19929.4	13680.6	16091.4	22538.4	24753.9	21052	30629.5		19730.6	19226.9	13604.5	28028.1	26070.7	32687.2	41339.5	45185.6	16251.3	31249.5
259.023	17.0683	1D-myo-Inositol 3-phosphate	68370.6	67529.7	12127.2	21613.1	29965.8	43511	51933.9	85306	22834.8	57531.9		40692.6	42569.3	7283.21	11239.8	14319.8	25464.1	24532	41593.9	17396.2	33642.5		32052.9	39349.7	11139.5	13846.5	19956.4	28835.5	46951	60295.7	19891	41540.4
259.023	15.142	Hexose-1-phosphate	578832	536298	891328	721674	650717	710523	625911	623973	605966	607807		433492	373933	486572	541606	336210	355782	246106	220340	245602	273395		432238	426332	591629	631237	482558	483306	401279	391980	339742	381604
259.13	11.003	L-gamma-glutamyl-L-Leucine	72272.3	56945.2	35215.8	29349.7	36832	42825.2	40193	39757.8	23259.2	17418.3		34097.3	29163.6	20877.8	24051.5	30155.1	32875.9	32768.9	38557.4	32247.7	34077.1		88234.1	101834	54699.8	52392	62457	58221.6	65794.5	63938.6	46445.3	40120.3
264.952	17.6565	1-3 (2-3)-diphopshateglycerate (1*)	6662790	5.95737e+06	9299450	4312436	6.33711e+06	6783331	6.36078e+06	5.30151e+06	10808160	6785520		697153	530530	1.28452e+06	1.18782e+06	2559339	2.34256e+06	1.38069e+06	1.00585e+06	2.51765e+06	2.49666e+06		6387219	5.66461e+06	5664587	8.05396e+06	7.52101e+06	8.20202e+06	7073946	5751156	8848741	7102598
275.018	17.4751	6-Phospho-D-gluconate	137714	140875	120612	107035	124142	128182	122989	147478	101508	141127		43268.9	37814.1	39699.9	42366.5	32613.6	33360.1	35295	35901.9	40890.9	46375.7		56242.4	59027.6	59754.7	69564.4	62991.4	59818.9	67090.8	71034.3	50942.9	52614.3
275.088	14.0158	Glu-Glu	272240	288590	119312	147525	194704	219170	278520	528015	108458	645888		283391	273254	97448.4	147381	144802	197208	217316	353575	148948	383065		152793	213516	102542	127049	182151	187382	214683	322799	168192	443185
276.989	15.597	2-C-Methyl-D-erythritol 2-4-cyclodiphosphate	156636	93759.8	34812.3	16197.8	55866.4	75870.6	56527.5	247479	34028.9	122484		74635.5	57366.2	12556.3	11952.8	15342	21793.9	15021.3	36606.6	8977.8	34517.2		30976.4	21311.5	9696.46	7685.51	17661.9	17606.5	27195.2	60671.8	9420.53	43466.8
287.052	12.5775	Orotidine (2*)	34988.7	28930.6	23082.4	46967.5	27810	24306.1	28653.4	27982.3	16466.2	24308.7		50140.6	84284.9	64398.2	70215	55924.5	41587.1	84466.9	80719.5	68815.6	47146		42890.6	57521	96076.2	57072.4	63221	47330	50875.5	57104.5	46253.2	62350.7
289.033	16.1263	Sedoheptulose-1/7-phosphate	86724.6	81644	35634.8	20590.4	27631.1	27060.4	29314.2	46453.4	40510.8	51902.8		23297.9	22067.1	11192.1	13417.4	12077.8	11201.6	19281.6	23737.3	24892.2	36553.5		102117	95042.6	61284.9	68840.1	58069.6	49009.9	47996.5	42181	38059.7	28571.6
297.066	7.51885	5\'-S-Methyl-5\'-thioinosine	61961.2	45842.9	10882.6	13348.3	8343.08	14146.8	28616.2	47190.8	7136.39	12515		5220.46	5710.35	1046.81	1773.75	2070.9	2365.46	4760.57	5067.47	1412.04	1957.07		33776.5	29504.8	3898.57	4201.48	23347.3	32545.7	26459.6	36646.1	7580.31	13306.2
300.12	14.6734	Gly-Pro-Glu	2728.94	2809.99	645.228	750.095	2770.65	6229.14	989.522	4346.51	382.16	2813.89		6578.87	6753.21	363.118	1035.63	900.814	3116.53	461.984	3712.69	178.058	2015.16		3031.99	2794.74	466.392	693.373	1759.46	4494.11	961.927	5443.84	352.223	2766.77
303.083	16.583	N-Acetyl-aspartyl-glutamate	9416.86	10264.5	4117.67	3056.5	5674.14	8017.85	9288.02	16064.1	11034.5	19631.4		25223.5	30544.8	5711.91	9121.01	9008.55	11917.4	17114	35008.6	19609.7	31012.6		4586.55	5148.52	2059.49	2628.13	4031.93	4757.47	6367.26	9175.38	6477.15	7221.52
306.077	14.3213	Glutathione (5*)	1.03527e+07	11018440	1.18407e+07	1.37134e+07	1.45913e+07	14293270	1.31752e+07	10709920	1.25188e+07	1.0773e+07		16503480	1.6449e+07	1.59863e+07	17439110	15518470	1.51106e+07	15186110	1.50402e+07	16148540	1.70476e+07		15609895	12299057	1.45649e+07	15044110	1.36845e+07	1.8216e+07	1.16318e+07	17997970	18090640	1.3852e+07
320.092	13.4683	S-Methyl GSH	28814.6	29117.5	22899.5	24885.5	21036.7	22701.1	24986.4	38210.8	16576.7	28009.9		12489.2	13929.7	12017.2	15836.7	10827.9	11274.2	10763	12722.7	12274.2	14207.4		24044.1	24034.5	31205.7	32684.9	29102.1	25046.3	23432.1	19344.9	21195	27076.7
322.045	15.7216	CMP (3*)	4208.41	5252.53	2706.89	1123.21	2580.83	3483.62	6991.96	6314.04	52195.8	21007.2		3226.08	3545.79	851.02	1103.45	2263.93	2943.85	6680.93	6004.63	20540.5	9510.47		5465.45	5417.82	787.186	783.575	1705.91	1351.07	9014.16	5378.79	29301.8	9498.54
323.029	15.0479	UMP	26071.5	36032.5	8771.5	6533.13	12960.3	14334.8	33581.1	39375.4	72067.2	83648.3		13587.4	16440.3	2740.31	4064.92	5160.1	7084.69	15295	28662.4	25382.9	30985.8		18069	21144.4	3566.21	4619.45	7905.84	7186.84	27613.4	33085.9	47501.7	32783.7
328.046	14.0196	Cyclic AMP (2*)	16724.1	15154	13026	7578.56	11944.5	17108.6	16425.7	21892.8	18410.3	25909.8		18044.4	13206.8	4814.01	9758.6	7072.94	10541.5	8449.41	7271.35	12018.8	17679.7		3997.15	6300.1	554.803	946.638	7328.56	12344.7	14977	10615.1	8094.85	13631.6
334.033	15.1188	Nicotinic acid mononucleotide	23538.3	21206	17476.3	10503.1	21168.8	23541.4	30400.5	33942.8	37715.2	39862.4		6771.62	7128.81	4596.76	5367.54	3668.9	4128.39	5965.68	6598.69	13568	20242		5974.94	7222.56	8097.04	8743.29	9069.58	10125.6	11812.1	9883.88	19774.8	22071.7
338.989	17.5804	fructose-1-6-bisphosphate	138831	131005	243462	118430	154443	183900	159621	168107	285694	229056		63081.6	50410.9	120160	117725	236187	208362	49516.6	50070.2	82794.9	100485		435733	335840	343336	474995	230912	235958	186051	175134	359753	239472
346.056	13.6029	AMP	278259	266520	172426	139381	166443	145707	130453	141784	148551	202089		42612.1	42041.6	51549.1	56407.2	67437.7	46078.1	32571.1	35608.6	50404.3	48910		315122	295536	531247	662851	214964	188530	175572	157948	301604	165868
347.04	15.318	IMP (3*)	346049	321678	302371	217617	224611	266238	359008	478891	299925	363201		903804	774529	1.20292e+06	1314950	496260	483956	814529	852599	617928	497914		172452	173239	195094	235206	256280	283414	412361	444817	236172	265006
362.051	16.5474	GMP (New 4*)	1769.49	1857.04	834.417	1084.37	1051.79	1000.34	1161.07	1595.69	1238.51	2521.91		1048.55	1492.12	1351.51	1718.58	2162.78	1196.5	1554.67	2175.35	1976.92	3089.12		1728.75	1749.38	1901.14	2411.46	1076.8	661.987	2314.62	2082.24	1749.62	1261.93
378.098	12.329	(R)-S-Lactoylglutathione	80243	72868.8	34687.4	34296.3	32622.1	39149.9	53302.3	123820	36148	111257		29172.7	32622.1	16722.2	21278.9	14484.8	15019.3	16633	27891.2	17070.7	26406.4		21798.4	24408.7	24187.2	23754.8	21829.5	21533.2	26995.4	43353.9	20779.5	44918.9
383.114	13.4211	S-Adenosyl-L-homocysteine	85958.8	132224	12125.2	14316.8	24976.4	29250.3	102395	211105	63600.7	200983		18919.5	30027.3	2305.92	2979.77	3859.11	6277.93	13555.7	25619.5	13549.7	20304.5		19601.8	42139.2	9672.72	10372.8	15141.1	19674	66591.6	59634.6	54950	76089.1
401.016	15.5717	dTDP	780.25	764.636	141.133	231.226	0	144.22	956.829	1331.03	1951.6	1257.56		461.167	483.637	277.418	414.226	954.841	558.375	265.283	261.435	326.608	87.0274		3467.98	3640.99	3614.92	4792.88	1895.98	1150.87	1529.19	1297.99	2761.83	2326.17
402.011	16.7483	CDP	5920.61	6308.41	2325.37	1206.51	3499.22	3890.63	5640.06	5640.68	20024.6	13912.7		2559.49	2627.6	1019.34	1418.14	1737.07	1819.72	1810.78	2123.22	3730.74	3951.23		5027.78	4811.1	1530.9	2069.45	3311.06	3648.27	5297.85	4953.29	10710.8	7331.67
402.199	14.8792	Glu-Lys-Gln	4047.07	3895.76	1033	1033.71	1508.19	2449.35	3892.05	7236.29	4042.67	11122.2		4019.33	4171.37	337.562	933.295	400.566	1617.04	2294.09	5545.28	2899.31	5908.53		2651.86	3648.81	786.004	1074.98	1600.02	1935.01	3201.86	5386.94	3895.07	6693.09
402.995	16.2676	UDP (1*)	38057.6	40647.3	9416.74	8095.8	21568	27121.4	30435.5	44254.9	36994.8	50279.1		20723.4	20173.4	2729.58	3981.15	5709.52	9409.28	8132.44	14179.9	11391.3	17408.2		22607.6	24954.8	6416.05	9027.14	13558.3	17632	22322	29499.3	22763.3	25860.5
422.087	18.2596	S-(1,2-DICARBOXYETHYL)GLUTATHIONE	37750.3	36809	42104	27620.9	33055.4	38168.3	34934.9	43167.8	43504.6	47932.4		37125	34663.6	31986.7	36283.1	31172.9	31529	29036.9	29784.7	35063.6	40645.6		56500.8	58268.4	51338.7	61044.8	50529.1	52446.4	52558.8	53591.6	49410	52698.9
426.022	14.8728	ADP (1*)	1.02368e+06	998726	1.04412e+06	647350	863206	869084	717245	746359	881617	967825		281524	240892	287005	302673	337717	281194	188130	180839	266167	306064		1183160	1.04599e+06	1345824	1802375	894394	872664	774456	710616	954388	796998
427.007	16.4252	IDP (2*)	4357.87	2858.14	4355.08	2152.88	3072.09	3690.13	2971.34	4056.98	5037.74	5523.21		4130.94	2963.09	7350.66	8011.11	5770.96	5259.05	4980.12	4378.7	6160.38	5839.17		3852.66	3230.58	4365.19	4991.37	5063.74	4375.99	4215.72	3658.35	10179.6	8151.66
429.058	15.2053	CMP-2-aminoethylphosphonate	128952	112827	130643	87788.3	86771.5	94905.2	90781.1	111652	156357	125065		40938.7	37861.7	32343.4	37687.2	29385.1	28730.1	27593.1	33051.1	45061.5	38055.1		84355.8	87282.9	77882.2	76863.8	71242.1	73482.4	69069.9	69368.7	92109.9	70695
445.053	16.2334	CDP-ethanolamine	79990	72812.3	25317.4	16767.9	57764.2	72045.8	82296	115286	121275	154450		126717	107555	10380.2	14828	25147.2	34199.9	40590	45383	53001.9	52047.8		54776.5	52473	8830.95	11606.4	47758.4	53038.6	75342	70085.1	71535.3	58958
465.982	16.9108	dCTP	10057.1	9943.05	3532.64	2274.98	3109.57	4799.37	7560.94	13923.6	14158.2	11349.7		3252.12	3911.41	1724.95	1596.47	1652.48	2386.07	2510.7	4202.24	4312.85	3826.09		7610.53	7991.02	2759.33	3612.57	3777.63	4650.08	8265.15	12039.4	10167.6	8298.42
474.262	4.65597	LysoPE(0:0/18:3)	2683.67	2715.33	2139.34	1779.14	2139.44	1997.35	1749.16	4375.63	1103.61	5159.65		1913.53	1361.04	1701.19	2139.29	1866.25	2026.91	1053.94	2778.38	1447.06	2226.95		1183.09	923.134	2130.52	2108.09	2294	2078.17	1599.32	1999.97	2021.85	2678.68
480.981	15.6022	dTTP	27563.7	30355.3	2112.42	1678.95	8108.49	16210.8	31752.1	46994.1	59412.4	36759.2		14764.5	15104.2	88.6864	432.856	1430.03	4164.59	9598.95	13644.9	14411.2	9618.02		17991.2	22569.4	1009.13	1534.44	5441.92	9452.96	27130	32821	28222.3	18585.3
481.977	17.772	CTP (New 2*)	24993.4	28407.4	11209	7696.17	21357.1	37179.2	29014	41875	44615.8	60626.5		27468.1	25731.1	9112.22	11866.7	16682.5	25407.3	15091.8	18749	19583	28422.5		30144.2	33740.5	5454.7	8858.33	19669.6	27765.3	27970.2	28927.2	32112.6	42721.5
505.988	15.9788	ATP (New 2*)	6.71712e+06	6.28032e+06	7501028	4.58941e+06	5.5049e+06	6073810	5.79412e+06	6385028	7646198	7.39101e+06		5.25254e+06	4.2635e+06	4.5248e+06	4782244	4608436	5097482	3719948	3527804	4.86109e+06	5.82653e+06		7524752	7.43782e+06	6183198	8.10914e+06	6912682	7.69862e+06	7455314	6817538	7.24559e+06	7930187
489.993	15.1777	dATP	29052.2	27179	22923.6	13513.4	17588.5	23663.8	27887.4	32651.7	34808.4	31587.4		19861.3	19438.2	10515.3	11964.7	11942.4	13350.3	12964.7	14543.4	16729.5	16368.6		30853.4	33085.5	19027.1	25223.3	23061	26593.3	32188.1	31683.6	29356.8	27178.4
500.278	4.53023	LysoPE(0:0/20:4)	10803	10681.3	7695.48	9554.39	6721.77	6025.45	8210.88	13657.6	8679.07	15832.2		8531.41	7373.05	5818.08	5956.26	5874.65	5381.6	6988.03	13086.7	8466.39	14663.9		4293.61	6233.8	8927.11	8755.69	8463.48	7451.29	5455.72	13604.4	10779.2	13201
522.283	4.10177	LysoPG(18:0/0:0)	104777	79449.4	68373.9	85580.1	89229	156384	66714.2	114058	45702.2	120648		120875	107131	40073.9	57338.3	62192.9	101759	61016.3	80117.7	34281.7	106108		74325.8	64569.7	38016	36420.3	144893	152551	42617.6	64554.5	41268.1	110091
521.983	18.676	GTP (1*)	111619	118933	100352	54727.4	92051.7	121168	118065	174060	142593	251029		148658	135087	99547.4	128872	117252	148729	94682.3	128151	197931	358422		102335	102955	60273.1	91513.1	84257.3	113198	111520	127753	96939	168042
540.053	14.0421	Cyclic ADP-ribose	1798960	1632990	1.31238e+06	1.0603e+06	1.392e+06	1.78471e+06	1.84522e+06	2362459	1.75426e+06	2.63244e+06		2.13207e+06	1.76916e+06	999095	1437730	1.0079e+06	1220297	1426962	1616028	1.8511e+06	2429326		887343	1.03737e+06	568712	795683	1.09441e+06	1399653	1.64074e+06	1.81392e+06	1170780	1842879
558.066	14.7669	ADP-D-ribose	15139.1	12421	12957.8	10950.4	11300	9565.74	9880.03	12646.2	7151.16	14549.1		11859.4	8037.82	3351.73	6034.79	3503.69	5485.76	3940.83	5582.52	5852.36	8332.89		3756.34	4764.23	4003.94	6113.73	5552.32	5280.03	6296.94	6939.07	4588.26	9116.66
565.047	16.28	UDP-D-galactose	474209	442917	462947	327816	369852	451073	446173	523384	472758	481808		498804	517797	371425	459720	348895	395636	351437	422224	429538	520219		346717	352984	340780	413122	381326	387577	399294	395968	376488	428045
604.07	18.0415	GDP-mannose	38829.6	39240.7	35512.2	24408.3	28861.6	32833.5	35974.5	42227.9	44690.1	69468.7		42449.9	39589	36058	44736.9	34730.9	36931.7	36121.7	41770.8	55303.6	79001.8		17112	18562.9	21565	30162.5	24552.2	27366.7	32362	31195.9	30125	40545.1
606.075	15.0475	UDP-N-acetyl-D-galactosamine	386334	382716	332646	256257	270359	303122	359052	445641	443958	454541		112392	107605	73816.9	97968	74362	86329.1	81268.3	96422.2	114103	131724		148144	152730	128972	160820	139314	152140	183020	197493	195742	245502
611.145	17.1698	Glutathione disulfide	1.51821e+06	1.48927e+06	3201960	1.11451e+06	1.74904e+06	2.05442e+06	1603782	1644874	2.65269e+06	2104530		2.36919e+06	1.60346e+06	2.00271e+06	2.13187e+06	1.29899e+06	1.70213e+06	902295	1.40428e+06	1.44099e+06	1.91008e+06		1.17699e+06	1.23698e+06	802761	1.18777e+06	938185	1.25986e+06	877114	1.19117e+06	903732	1166702
662.102	14.0817	NAD+ (2*)	394857	386335	201732	364403	301527	299263	455264	597523	179620	428052		546912	554996	324980	465221	340847	382009	549478	653290	649278	805499		134425	228140	173457	209180	344928	333650	323958	503043	324997	462391
742.069	16.4706	NADP+ (2*)	91220.6	101699	98190.9	45821.2	80223.5	88299.5	99870.9	113882	149012	105275		79912	66488.5	22761.1	23729.4	36546.8	48842.8	25465.2	37417.3	40670.7	51606.4		112841	131296	52661.9	80069.7	80228.7	106970	103127	111768	124484	94782.8
766.108	13.402	CoA (1*)	28642.7	23896.9	14779.4	11041.1	12913.2	13237	17445	27974.2	25240.6	32620.3		13163.5	12137.1	5814.99	7706.2	7561.99	8811.81	7057.77	11258.8	10085.6	11531.3		36734.1	34901.1	25723.2	26466.1	22375.7	28580.4	30541.5	30800.4	34120.8	36319.1
784.149	11.3604	FAD (2*)	14924.6	11950.8	11000.9	8537.96	8583.93	11323.4	9974.34	17625.8	11639.4	23436		9691.98	8996.25	4688.65	5637.57	5311.48	6995.85	5602.16	7241.72	6677.7	9998.83		16831.9	16682.8	14141.6	15083.7	16689.3	17006.8	17669.8	18385.3	14899	28355
808.12	12.1205	Acetyl-CoA (2*)	37804.5	31770.5	33335.8	24842.7	23351.1	29691.3	24077.5	36780.5	20509.2	51688.5		29895	28160.4	19808.7	24039.1	17635.4	17988.6	17622.4	21678.5	19531.1	25898.4		23546.8	24073.4	25446.1	28983.9	26688.7	30167.8	32885.9	36390.6	17713.5	37061.1
88.0402	15.0028	Alanine (3*)	141359	129359	189981	181544	180027	192524	145870	129811	162209	158626		142797	145074	154813	156601	161842	145586	136445	143685	134905	134670		73809.5	52303.4	109291	93485.2	71747.4	91608.9	61320	75974.5	68956.6	97443.1
88.0402	14.5845	Sarcosine	66549.6	58178.6	81952.2	57190.7	56018	55118.6	58367.4	62038.2	56411.3	52796.8		44464.3	34698.1	50482.1	50551.2	30904.2	35302.2	32268.5	33510.1	34887.3	34747.9		60772.4	63477.1	59064.3	56412.3	48009.1	48606.8	56431.2	48771.1	36017.9	55597.7
89.0244	9.61261	Lactate (1*)	977433	741617	263918	176900	79708.7	122318	520365	884066	372199	1.18374e+06		196029	209478	24905.2	32406.6	24663.3	21201.2	99167	171354	98778.4	254822		179002	238743	63548.6	60773	117583	148915	254917	346611	177884	469235
130.051	14.3982	5-Aminolevulinate	117754	103732	108570	89402.8	96448	100869	104949	105439	105150	106634		53517.4	48146.3	59561.6	67334.8	53741.6	53097.1	54928.8	56458	66017.8	63692.4		78318.8	88676.3	86413.2	90849.9	85580.5	81132.1	90726.2	81159.6	86990.2	86716.8
138.98	15.6136	Acetylphosphate	3915.89	3109.34	5460.43	4407.56	4572.21	5150.32	4497.69	5279.38	6300.07	5697.89		813.632	1098.01	6527.05	5583	7129.52	5740.59	2115.3	1214.59	1691.32	1256.93		2645.49	4165.57	2730.05	5851.06	3781.11	3784.8	1461.43	1886.58	3731.32	3750.3
168.066	7.98519	Pyridoxine	47718.6	44299.6	112327	73310.3	134775	123526	111288	92547.9	116586	116922		7030.5	3606.01	25658.9	29437.5	22403.8	22529.5	13136.7	16618.5	15547.7	21357.5		14368.1	6021.95	95395.8	103486	42703.1	48135.4	56936.1	57512.2	48570.4	46585.4
218.104	8.54373	pantothenate	384644	354419	538948	305975	371675	380255	382117	338844	443699	275486		67835.4	60753.1	130746	137669	143095	121523	150691	132265	181474	147724		247113	214351	275470	285661	296032	273581	266171	227513	276654	173199
267.074	10.8903	Inosine	9893.81	8151.34	4959.28	4427.59	4857.13	6266.69	8184.28	10218.9	6537.63	8785.9		1821.09	1885.4	4136.68	4520.94	4077.5	3556.86	3185.88	2947.09	3306.48	2478.41		10730.4	8968.97	7933.66	5656.24	6921.01	7823.69	6965.47	7785.81	6887.16	8016.64
298.069	7.58909	D-4--Phosphopantothenate	8605.49	6379.78	1773.99	1768.61	1410.76	2366.28	4288.78	6615.29	901.26	1985.56		788.5	680.641	103.382	400	176.859	89.9122	581.857	577	92.1229	400		132665	122248	54325.9	64367.7	69949.1	115713	147320	236692	129190	179309
357.089	9.89908	Pantetheine 4--phosphate	7279.18	6339.4	3256.14	3425.72	4720.89	5145.53	9852.79	17780.5	13351.1	11314.8		4688.9	6408.53	1259.76	1031.56	1517.38	2178.07	3161.9	5259.38	3039.8	2586.2		6431.48	8000.82	4287.1	3298.48	6498.42	7045.42	11190.2	13525.4	8617.47	6155.78
375.132	14.749	Riboflavin	7851.48	5210.15	4614.7	3757.74	5069.83	6392.51	4678.02	7084.47	3555.53	6502.69		3110.98	2030.9	3526.55	3977.35	3012.18	2863.76	2442.18	1832.27	2721.54	2991.63		7548.98	9383.24	11058.9	10837.4	9668.71	5262.13	9396.32	8034.86	6129.48	7078.86
442.017	17.6957	GDP (2*)	7628.52	7767.68	6116.8	3578.2	5813.47	7387.14	7265.88	9845.57	8813.39	16009.9		10664.2	10655.7	8622.97	11290	10756.2	11074.3	7887.27	11235.1	13892.5	22421.4		8348.06	8232.85	6026.69	10297.6	6352.93	7374.27	7263.89	8544.76	7939.24	7844.8
455.098	11.3669	FMN (3*)	2029.67	1834.03	1930.27	1485.2	1701.59	2194.6	1982.59	2305.52	2358.78	2334.81		1428.71	1441.38	923.938	1171.09	1522.28	1497.19	994.165	1005	1713.33	1526.92		3323.48	3502.8	2619.84	2649.75	3612.05	3628.08	3483.25	2798.29	3781.59	4055.4
599.304	7.92669	VLSPAD	5599.81	4063.88	98.5931	454.992	1368.84	3057.3	2165.84	8078.83	1551.89	7317.07		4538.43	5304.63	91.0604	183.439	433.702	1495.77	1399.22	3635.17	752.937	2602.31		1602.38	1534.28	91.0812	400	1023.35	1632.26	1503.4	3098.07	317.185	2914.18
484.277	3.87074	VLSPA	26996.7	27578.4	3014.81	3247.57	4408.83	6899.66	11895.6	22175.3	6449.63	4942.3		8363.44	10097.8	1640.76	2181.73	1331.13	3658.31	5555.3	12066.8	5447.67	7925.02		6388.87	8525.12	2285.64	2771.87	5338.32	8838.39	6600.96	14756.5	6887.13	5759.85
564.315	6.95108	VHLTP	5259.56	6363.88	1490.96	1832.83	1924.63	2861.47	2713.76	6118.81	3326.18	7479.07		4223.88	1932.13	1100.4	2739.91	714.827	1050.21	1715.47	6339.94	1446.01	2558.09		2515.48	3348.28	2135.71	1599.76	2630.41	4364.22	2570.79	4661.3	3681.42	5614.54
467.261	7.1361	VHLT	1558.32	1477.25	847.276	704.993	462.219	591.036	922.577	2081.89	1888.93	2607.62		509.762	753.511	484.79	318.276	369.383	514.817	624.619	1098.69	1048.19	1392.33		744.78	301.815	656.911	223.261	474.029	430.519	699.378	589.195	1009.76	1239.06
688.331	7.64797	VDPVNF	6214.91	4847.58	1320.14	1745.43	2001.47	5040.99	1071	12567.4	568.311	5530.82		5116.02	5329.91	327.55	794.319	872.654	2133.39	1154.18	5414.27	177.833	2432.11		1857.29	2330.54	901.393	1108.97	3123.33	3796.41	1041.09	7156.9	182.514	3276.87
516.231	13.3945	VDEVG	5058.51	5720.9	482.809	595.271	2515.6	4170.38	1200.13	12070.3	272.332	11509.4		5740.3	4171.23	400	643.536	477.148	1597.55	323.858	4280.1	129.297	3770.31		2815.37	3458.95	538.97	817.787	2465.55	4003.61	868.096	8972.78	247.739	9433.15
496.241	14.6505	TSKY	7877.53	8500.84	2178.54	1811.78	3307.77	5120.86	4148.81	10847.7	3200.78	10654.2		6129.23	6793.79	995.671	2073.26	2115.52	3102.01	2837.34	5744.08	2419.96	4976.45		4999.95	5694.76	938.824	1640	2825.14	3895.16	3797.67	8226.44	2483.84	6556.66
631.277	13.4641	TPDAVM	4260.49	4288.76	478.58	842.562	1220.9	3139.71	494.293	9322.87	400	7864.03		2732.65	3149.18	400	190.498	87.77	1116.7	400	4571.77	400	2716.62		2565.1	3114.73	896.732	1291.48	1804.64	3567.83	1017.67	8490.71	194.654	6651.87
459.257	13.9706	TNVK	5242.88	5505.07	554.428	1379.84	4009.63	8352.68	1838.98	7875.29	400	3280.36		9370.09	10117	636.722	1688.6	1568.17	3686.92	1608.07	7014.89	478.351	2677.67		2895.74	3330.9	1038.71	1343.18	4509.65	7693.23	2067.55	11360.8	277.61	3654.9
529.241	8.09253	PWTQ	5294.3	4488.65	1133.67	1429.48	2815.33	6975.59	553.326	9929.64	402.29	6627.67		5303.54	5052.07	480.29	789.262	1179.21	2511	497.487	4693.28	202.901	2764.29		3666.66	3155.7	934.366	771.083	3320.86	5807.08	1091.47	6865.51	171.51	3968.81
412.22	9.20617	PVQA	15883	11829.8	1925.47	2068.21	7457.53	20928.2	4425.79	25528.4	3692.89	13241.1		16454.3	15198.9	555.244	2125.11	2376.46	5874.67	2558.24	8849.2	966.447	4418.6		6448.53	7111.42	1263.1	1623.99	6538.19	11527.1	3848.39	13382.8	1757.45	6679.44
341.183	9.49003	PVQ	8261.75	8009.04	4485.79	3620.84	8133.66	9245.89	2530.37	15967.2	1489.7	22087.1		12567.8	12003.2	503.062	1764.52	1460.28	1579.97	1193.89	7199.11	244.434	3099.35		3374.92	3767.03	1492.69	2962	6439.41	7569.45	4301.94	30274.4	312.423	6859.88
474.235	6.89971	PVNF	35597.7	33635.2	4457.92	7276.25	14556.1	48983	6575.19	54953.3	1335.56	22433.8		33214	34700.3	2526.19	5132.48	5616.89	15297.3	5009.26	25392	1434.62	9863.74		12902.2	15214.7	3769.67	5370.95	14599	27914.3	5947.18	43126.9	962.058	15245.4
580.312	30.0642	PPVQAA	13978.6	12489.3	18657.1	7846.41	14823.4	17254.6	13722.7	14079.4	23625.8	19399.5		14166.8	11430.6	10314.2	9674.33	9471.3	10134.2	8566.7	8023.74	7742.63	10819.6		16677.8	11586.7	7906.74	9154.8	7508.61	10669	12922.3	8831.62	9357.58	9356.05
438.236	10.6871	PPVQ	7804.66	7765.18	3239.24	4163.26	6307.61	14176.2	1471.47	15473.7	400	7669.02		12867.6	10716	1337.61	3263.91	2025.01	3770.31	977.749	6834.51	93.9678	4070.27		2006.26	2097.84	2805.39	4897.39	4226.56	8869	1935.98	12000.5	400	4441.97
499.252	9.07807	PNALS	7588.32	6294.75	1706.01	2072.57	4018.32	9540.49	1399.74	21274.2	1007.67	17661.7		7227.26	6146.56	333.743	1239.08	715.877	2193.29	1325.09	8076.92	335.153	4122.39		2315.23	2589.75	1212.94	1728.36	3674.29	6099.32	1930.19	9650.58	106.322	7093.78
513.209	10.9106	PHFD	6514.96	6857.04	700.3	832.725	1921.72	2007.68	5939.17	10435.8	5287.87	11231.7		2514.95	2835.54	105.176	461.423	424.267	671.807	1413.97	2823.42	1649.3	3268.87		3584.48	4953.99	889.587	613.45	1123.49	1969.33	4335.61	5944.08	3541.04	6161.38
504.21	12.389	PENF	1578.52	1673.46	400	91.597	915.007	2258.13	397.068	3156.4	90.1974	3897.32		2570.66	1952.05	91.4079	98.3161	181.131	695.802	98.752	2356.75	109.668	1296.18		1268.92	1021.11	400	195.053	1100.22	1909.18	590.756	3047.53	103.472	2598.83
500.236	16.2249	PEEK	2898.67	3109.9	191.957	114.925	2057.54	4413.85	842.535	4553.27	1195.67	5569.36		6269.35	5322.9	400	597.799	1235.95	2427.51	921.845	4329.56	1529.39	3776.39		2910.82	2886	198.788	622.989	2246.67	4312.99	1299.56	5486.2	1238.95	3912.85
372.141	16.7405	PEE	9060.02	8756.37	1479.32	1237.27	4712.89	10875.1	1356.75	14112.7	502.633	8114.53		12263.4	10531	848.222	1908.41	2665.47	5527.6	1214.08	8104.11	450.304	5333.8		9164.19	9671.13	1192.68	1229.2	3961.67	9236.61	1728.97	14703.6	538.579	7686.51
243.099	15.0415	PE	20804.4	20464.1	6465.66	6478.51	15009	29268.7	7299.99	34824.2	3435.63	14612.4		34558.3	33898.1	4626.72	7674.02	8078.85	14847.1	7031.93	24634.2	4333.92	9578.58		16199.2	15940.2	8493.94	11140.6	19302.7	35709.3	13733.9	44352	7462.44	13868.4
229.083	15.432	PD	553916	568773	146807	223948	465554	726338	228951	864726	41615.8	430303		919064	1.0006e+06	76576.3	164159	123164	211383	202244	690196	63358.2	280422		52102.4	75113.1	37805.8	55604.4	143270	250585	117904	409304	15018.7	96189.8
421.221	9.60167	PAVH	3741.69	3586.57	896.241	609.363	2571.12	6817.89	1309.22	9639.44	1215.59	12833.2		4949.02	3269.48	368.807	520.249	616.389	1124.28	875.663	3996.87	316.403	2082.59		1041.58	1614.43	843.063	1010.44	2016	3587.9	2091.15	11830.5	575.351	3828.26
245.114	12.4987	LD	25852.4	21543.7	13850	10626.5	11921.1	13373.9	11562.8	14469.6	8212.39	10248.1		11113.4	9154.37	9060.02	10776.9	11601.1	11098	10413.5	11499.8	11909.1	12315.7		34731.7	34636.5	21392.4	21818.8	21529.7	22944.6	21903.8	23670	16144.4	19576.9
855.364	11.8919	HVDPENF	3000.66	2794.37	882.984	735.377	1575.9	3608.77	684.169	5510.16	645.674	3046.03		3685.75	3140.34	85.4898	424.166	402.069	778.785	204.795	2312.26	87.069	1247.62		1054.79	960.706	403.023	602.777	1491.85	2717.97	1009.66	4808.94	220.622	1850.1
483.184	15.3854	HVDD	34535.8	34847.4	4311.87	6433.29	31064	86399.1	6550.47	40007.6	1788.24	17642.8		79266.5	63858	3286.11	8473.18	13188.9	28319.2	6683.36	27378.4	1842.05	10412.3		28096.9	26160.3	2688.68	5164.35	18740.8	45230.6	7037.41	42436.7	1357.8	12984.2
382.173	11.1483	HLD	81783.9	72646.4	9985.39	9395.89	42597.5	149492	10885.3	122503	3852.55	50662.7		58959.8	55642.7	3211.83	7045.77	8429.65	23262	5149.2	37156.6	1733.59	16735		38093.2	40400.1	5327.72	9041.23	29492.2	75077.3	11317.7	88391.4	2152.7	38588.5
444.209	11.8075	GGEAL	6541.73	5777.26	1004.6	1454.35	2992.53	7761.18	950.625	11638	315.612	5066.24		5589.09	5220.19	241.906	623.758	667.341	2175.87	244.583	4004.37	101.518	2089.75		2897.73	2975.53	397.384	640.625	3145.53	5784.69	1353.41	8582.5	242.531	3938.98
423.152	11.5707	GEYG	70913.9	50241.4	53613.5	38303.6	34113.2	39876.1	40473.4	69889.4	46350.5	63514.9		16310.1	16544.5	12743.4	14641.5	11263.1	12467.4	14362.5	15251.5	13108.6	17007.5		25552.8	25438.1	36034.8	28482.9	29793.9	30454.2	29581.1	26855.4	20534.7	38372.4
449.186	4.62497	[Geranylgeranyl pyrophosphate]	4313.51	4589.57	408.936	1120.61	441.726	1355.35	399.085	5971.97	435.944	5539.3		2397.84	3228.56	400	435.679	314.646	1857.01	438.671	2603.55	439.819	2543.51		3640.29	4456.8	585.9	1217.02	764.83	1848.21	503.223	6011.9	431.445	5798.48
381.123	5.23358	Farnesyl diphosphate	7246.87	5174.22	479.484	734.757	400	602.323	400	6766.13	202.894	7383.8		1030.24	1868.63	400	400	400	400	400	1947.33	400	2151.1		2230.75	1130.28	400	400	400	400	400	6087.46	400	5711.27

## Sheet: Ratios
medMz	medRt	compound	N=1						N=2						N=3
		Time (hr)	30	58	68	78	88		30	58	68	78	88		30	58	68	78	88
101.024	15.5482	Succinate semialdehyde (5*)	1.07653	0.829971	0.722516	0.961054	0.988767		0.984769	0.671899	0.815053	0.886015	0.67692		0.71939	0.999196	0.852379	0.943459	0.598737
114.056	12.7077	Proline (1*)	1.0947	1.20207	0.965424	0.755036	0.684923		0.903035	0.835288	0.993617	0.926489	0.899504		1.06559	1.12303	0.937217	0.930312	0.750155
115.004	16.6742	Fumarate (1*)	1.03489	1.30148	0.5951	0.474946	0.503961		1.05491	0.745415	0.66537	0.739854	1.26146		1.21627	0.628234	0.583836	0.666991	1.56701
102.056	14.6981	4-Aminobutanoate (NPS) (2*)	1.14493	1.268	0.935734	1.08696	0.999203		0.979845	0.888697	1.1716	0.890347	1.01344		1.45302	1.10621	0.733297	0.973869	1.28112
116.072	12.44	Valine (1*)	1.13639	1.37124	0.945477	0.71363	0.61202		0.912812	0.817417	0.980557	0.79225	0.795405		0.917363	1.03205	0.847428	0.868076	0.703859
118.051	14.4487	Threonine (1*)	1.19136	1.0345	0.950595	0.902015	0.821172		1.2238	0.925702	1.03617	0.761612	0.885488		0.762562	0.904844	0.973116	0.998761	0.586084
128.035	14.7022	Pyroglutamic acid	1.12628	1.23951	0.916252	1.1012	1.02864		0.985934	0.975334	1.17963	0.862096	0.977637		1.17879	1.04737	0.888149	0.933811	1.16341
128.071	12.2992	Pipecolic acid	1.07009	0.771173	0.424438	0.192281	0.0931676		0.882986	0.362459	0.565768	0.25167	0.201353		0.822487	0.848494	0.460369	0.269367	0.154789
130.087	10.7309	Leucine (1*)	1.09658	1.51028	0.923571	0.814041	0.816025		1.02264	0.825057	1.00128	0.968526	0.89487		1.19093	1.03582	0.847478	0.968072	0.864911
130.087	11.2045	Isoleucine (2*)	1.1217	1.63265	1.0099	0.994768	1.08085		1.02529	0.896633	1.00595	1.10415	0.9572		1.22531	1.02286	0.905242	1.1844	1.13362
131.083	22.5192	Ornithine (2*)	1.18452	2.17366	0.885243	0.928174	1.05931		1.20362	0.7711	0.976549	1.13218	0.882488		1.12165	0.605748	0.928089	1.21153	0.962149
132.03	15.0009	Aspartic Acid (2*)	1.00809	0.99688	0.918177	1.07165	0.908505		1.02957	1.02126	1.18447	0.93714	0.833645		1.12759	1.03588	0.884404	0.775616	0.579702
133.014	16.0407	Malate (2*)	1.0815	1.26389	0.825752	0.61672	1.12549		1.09625	0.99205	0.837917	0.726917	0.647233		0.803565	0.928871	0.875935	0.796908	0.573791
135.03	12.7122	Threonate	1.17682	1.1138	1.20342	0.955348	0.63166		0.613561	0.895779	1.32316	1.11869	1.20979		0.675357	1.20117	1.22523	1.07216	0.577561
140.012	15.7717	Ethanolamine phosphate	1.26011	1.80356	0.996802	0.725572	0.829811		1.12214	0.740442	1.12151	0.865174	1.02503		1.39407	1.07974	1.12889	1.43501	1.6392
145.014	15.5709	2-Ketoglutarate (1*)	1.10387	0.672439	0.645429	0.991584	1.07032		1.04988	0.648206	0.831597	0.910196	0.613675		0.628767	1.01492	0.800607	0.941981	0.479132
145.062	14.9693	Glutamine (1*)	1.09324	1.55509	0.995621	0.923786	1.10294		1.00551	0.992494	1.05442	1.10371	1.14191		0.966263	0.912951	0.851623	1.10189	1.16792
145.098	24.0212	Lysine (1*)	0.953714	2.16624	0.552686	0.325313	0.258762		1.1232	0.696203	0.831953	0.591338	0.621584		0.923528	0.437718	0.651091	0.513023	0.400577
146.046	14.7305	Glutamate (1*)	1.07905	1.21398	0.98994	0.982923	1.16149		1.13501	1.06567	1.09167	0.866776	0.910485		1.06365	0.954382	0.973252	1.02621	0.972347
146.046	10.813	O-acetyl-L-serine	1.16963	0.856478	0.347534	0.485492	0.310921		1.38521	0.503497	0.638642	0.367284	0.542041		0.983531	0.762846	0.612577	0.56991	0.430333
148.044	11.4847	Methionine (1*)	1.28917	1.49798	1.08837	1.03858	1.27274		0.902572	1.05768	1.09578	0.928998	0.86784		0.929054	0.989311	0.882438	1.17145	0.900464
149.046	12.1752	D-Ribose	1.19007	1.01123	1.13369	1.06989	0.945588		0.819639	1.05241	1.25506	1.04926	1.38326		0.978062	1.12656	1.19098	1.15294	0.986449
155.01	10.2223	Orotate (1*)	1.22665	0.719233	0.365053	0.525963	0.47484		1.06057	0.403922	0.609879	0.517599	0.254672		1.05894	0.487356	0.48671	0.562365	0.207619
157.025	11.2629	Dihydroorotate	0.935581	1.18835	0.607434	0.392516	0.530123		0.836696	0.921842	0.627629	0.595867	0.866894		0.781111	0.974255	0.494377	0.682386	0.624209
163.04	13.0559	trans-2-Hydroxycinnamate	1.21846	1.20795	0.952993	0.918078	0.810535		1.04507	0.910829	1.08641	1.09696	0.873489		1.32286	1.12701	0.980549	0.904795	1.07897
164.038	13.4552	L-Methionine S-oxide	1.27395	0.889644	1.08171	0.924137	0.863661		0.953595	0.806941	0.404561	0.980541	1.11359		1.15964	0.776654	0.710403	1.78708	0.765633
164.071	10.0238	Phenylalanine (New 5*)	1.10765	1.3527	0.875919	0.749736	0.748383		0.938751	0.883897	1.0231	0.892729	0.796708		1.0469	0.997631	0.838796	0.883275	0.837697
166.975	17.6564	Phosphoenolpyruvate (1*)	1.13449	2.23199	0.946705	1.25823	1.70891		1.42826	1.07078	1.10209	1.31443	1.00163		1.21583	0.684065	0.89226	1.27196	1.25537
168.991	16.0011	Glyceraldehyde 3-phosphate (3*)	1.11344	1.71579	0.786615	0.620731	0.619573		0.933972	0.950766	0.840521	0.662551	0.587847		0.906637	0.767799	1.00331	0.732353	0.728667
168.991	15.3133	Dihydroxy-acetone-phosphate	1.20883	1.26815	0.893452	1.27882	2.46969		0.892636	1.08049	1.06275	1.38833	1.77449		1.16204	0.880826	1.62403	1.3466	1.81039
171.006	14.8701	sn-Glycerol 3-phosphate (2*)	1.06109	1.23596	0.898773	1.46296	1.37209		0.960798	0.983658	1.30048	0.714754	0.731687		1.5023	0.964398	0.855057	0.870508	0.681212
173.009	18.3501	cis-Aconitic acid (1*)	1.01834	1.25382	0.827047	0.763615	0.760002		1.1266	0.929799	0.900204	0.727275	0.804771		0.875593	0.752358	0.818967	0.821082	0.874845
173.104	25.4908	Arginine (1*)	0.998436	1.62334	0.974252	0.830981	0.890462		1.16761	0.865511	0.936802	0.859468	0.760188		0.966664	0.784343	0.892276	0.937416	0.918828
174.041	14.6433	N-Acetyl-L-aspartate	1.11389	1.2536	0.930312	0.959088	0.885939		1.0769	0.89503	1.10419	0.907559	0.846918		1.11948	0.903662	0.970833	0.943456	0.742158
174.088	15.7782	L-Citrulline	1.24347	1.2942	0.90971	0.926426	1.07769		1.06308	0.781862	1.09436	1.36927	0.861703		0.689458	1.13751	0.992128	1.08888	0.724653
175.036	16.6875	N-Carbamoyl-L-aspartate	1.12082	1.31249	0.553938	0.532737	0.753693		0.847227	0.857201	0.645018	0.511453	1.19426		0.974558	0.840946	0.550238	0.722099	0.881134
179.056	17.0305	myo-Inositol (5*)	1.14268	1.48097	0.925721	0.988525	1.00997		0.914242	0.86775	1.02834	1.05166	0.910315		1.07198	0.940582	0.982564	1.06256	1.02094
179.056	12.9589	alpha-D-Glucose	1.27212	1.13953	1.04955	0.900333	0.90995		0.857781	0.948392	1.23922	1.13777	1.16228		1.04324	1.18608	1.24084	1.16463	0.80506
179.056	13.1929	L-Galactose	1.1945	1.07333	1.04163	0.912605	1.00138		0.821084	0.876013	1.15197	1.12664	1.20941		1.06744	2.02522	1.08867	0.665982	0.908629
179.056	11.1524	D-Fructose	1.14071	1.66769	1.01702	0.981958	1.2151		0.991253	0.961446	1.05299	1.12823	1.14812		0.979059	0.991854	1.07145	1.25243	1.26818
180.066	13.0507	Tyrosine (2*)	1.16055	1.19867	0.97374	0.913458	0.86916		0.905698	0.898054	1.08731	0.970894	0.953274		1.10473	1.17215	0.949975	0.987747	0.938972
181.069	13.0527	Sorbitol	1.15075	1.16685	0.980637	0.894216	0.893577		0.939542	0.904879	1.0711	0.553949	0.754436		1.12787	1.08939	0.960519	1.01812	0.954047
181.072	13.981	Mannitol	1.07542	1.0495	1.04155	0.960936	0.755964		1.46907	0.900033	1.07893	1.30165	0.955138		1.23099	1.01701	1.08103	0.988609	0.691361
182.059	14.7944	Phosphocholine	0.628349	1.4431	0.853268	1.51801	2.40028		0.628138	0.795506	0.733933	1.39999	1.86764		0.767622	0.927966	0.908801	1.67384	2.61921
184.986	16.7655	3-Phospho-D-glycerate	1.15433	1.21344	0.897151	1.04911	1.14054		1.05391	0.933057	0.911603	0.995689	0.897865		0.868364	0.859326	0.928387	0.914639	0.91031
188.057	14.1411	N-Acetyl-L-glutamate	1.27101	2.52848	0.62866	0.66239	0.394275		1.27286	0.902888	0.830325	0.519851	0.446912		1.32114	0.795757	0.728777	0.894847	0.364088
189.088	11.3881	Al-Thr	0.937706	0.72409	0.676316	0.118784	0.0222776		0.908972	0.432069	0.52685	0.15598	0.216905		0.831081	0.431414	0.655819	0.193948	0.141918
191.02	17.8825	Citrate (2*)	1.02164	1.57662	0.910187	1.00953	1.12578		1.08277	0.957036	0.971129	0.904118	0.76261		1.07682	0.763438	0.968684	0.99258	1.10512
195.051	14.5385	Gluconate (1*)	1.2201	1.28448	0.957972	1.1197	1.1783		0.950969	0.942596	1.17808	1.10021	1.16753		1.34029	0.997034	0.841025	1.06175	1.06454
201.088	13.9987	Pro-Ser	0.956464	0.538499	0.854239	0.502458	0.150079		0.74676	0.429586	0.763569	0.366117	0.402255		0.831802	0.693496	0.888505	0.497135	0.325295
203.067	10.9109	&gamma;-D-Glutamylglycine	1.09595	0.912476	0.791024	0.537994	0.329186		0.994938	0.755926	0.914617	0.731286	0.453955		0.849519	0.969448	1.07803	0.802132	0.43844
203.103	9.47174	VS	0.885426	0.695725	0.253101	0.162963	0.154186		0.838564	0.467511	0.468177	0.131623	0.273551		0.902851	0.661195	0.676079	0.181987	0.528135
215.103	11.6201	2-deoxyribose-5-P!	0.988218	0.63411	0.628889	0.193981	0.0109425		1.05997	0.354634	0.477471	0.248477	0.136687		0.811066	0.699962	0.617589	0.267196	0.0419515
217.083	10.0802	gamma-L-Glutamyl-D-alanine	1.20955	1.45811	0.624422	0.367489	0.442125		0.917214	0.81023	0.839053	0.587292	0.496983		0.988176	1.08857	0.929642	0.699127	0.335192
229.012	15.5865	D-Ribose 5-phosphate	1.07332	1.1864	0.741587	0.829899	1.05573		1.07566	1.14501	0.998823	0.999957	0.999514		1.03383	0.894428	1.10895	1.02629	0.848548
231.099	13.5794	VD	0.908727	1.01819	0.557897	0.220889	0.172435		0.914319	0.41816	0.565195	0.3018	0.478042		0.900848	0.849011	0.802854	0.373448	0.661241
245.043	12.8435	Glycerophosphoglycerol	1.18753	0.886912	0.844811	0.593554	0.434441		1.00705	0.861503	0.966104	0.846713	0.639058		0.767888	0.621947	1.03147	0.823092	0.366088
249.055	14.1431	gamma-L-Glutamyl-L-cysteine	0.627402	1	0.0489349	0.980209	0.989017		0.643839	1	1	0.585745	2.76205		0.288775	1	1	0.711938	2.7119
259.022	16.6652	D-Glucose 6-phosphate	1.01634	1.37664	0.866712	0.742051	0.535226		1.07967	0.842289	0.979209	0.940101	0.733358		1.07864	0.825572	0.803781	0.9547	0.633595
259.023	15.8614	D-Fructose 6-phosphate	1.034	1.6961	0.821924	0.702083	0.469594		1.03399	0.862943	0.903326	0.920441	0.641702		1.17663	0.960586	0.939604	1.07034	0.634934
259.022	16.1291	D-Galactose 6-phosphate	0.98123	1.45045	0.932739	0.694693	0.432949		1.04845	0.781988	0.850177	0.910498	0.68731		1.0262	0.485388	0.79758	0.914882	0.52005
259.023	17.0683	1D-myo-Inositol 3-phosphate	1.01245	0.561104	0.688693	0.608795	0.396906		0.955913	0.647982	0.56235	0.589798	0.517088		0.814566	0.804496	0.692078	0.778679	0.478835
259.023	15.142	Hexose-1-phosphate	1.07931	1.23508	0.915828	1.00311	0.99697		1.15928	0.898388	0.944989	1.11694	0.898344		1.01385	0.937252	0.998454	1.02372	0.8903
259.13	11.003	L-gamma-glutamyl-L-Leucine	1.26916	1.19987	0.860056	1.01095	1.33533		1.16917	0.868045	0.917242	0.849873	0.946315		0.866451	1.04405	1.07275	1.02903	1.15765
264.952	17.6565	1-3 (2-3)-diphopshateglycerate (1*)	1.11841	2.15643	0.934218	1.19981	1.59283		1.31407	1.08141	1.09254	1.37266	1.00841		1.12756	0.703329	0.91697	1.23	1.24585
275.018	17.4751	6-Phospho-D-gluconate	0.977564	1.12684	0.968483	0.833949	0.719268		1.14425	0.93706	0.977622	0.983096	0.88173		0.952815	0.858985	1.05304	0.944486	0.968232
275.088	14.0158	Glu-Glu	0.943345	0.80876	0.888371	0.527484	0.16792		1.0371	0.661201	0.734261	0.614623	0.388831		0.715605	0.807102	0.972086	0.665067	0.379507
276.989	15.597	2-C-Methyl-D-erythritol 2-4-cyclodiphosphate	1.67061	2.14919	0.736338	0.228413	0.277822		1.30104	1.05049	0.703959	0.410343	0.260097		1.45351	1.26165	1.00315	0.448235	0.216729
287.052	12.5775	Orotidine (2*)	1.2094	0.491455	1.14416	1.02398	0.677379		0.594894	0.917157	1.34476	1.04643	1.45963		0.745652	1.68341	1.33575	0.890918	0.741824
289.033	16.1263	Sedoheptulose-1/7-phosphate	1.06223	1.73065	1.02109	0.631045	0.780513		1.05577	0.83415	1.07822	0.812288	0.68098		1.07443	0.890251	1.18485	1.13787	1.33208
297.066	7.51885	5\'-S-Methyl-5\'-thioinosine	1.3516	0.815279	0.58975	0.606394	0.570228		0.91421	0.590167	0.875475	0.939436	0.721504		1.14478	0.927904	0.717372	0.72203	0.569681
300.12	14.6734	Gly-Pro-Glu	0.971157	0.860195	0.444789	0.227659	0.135812		0.974184	0.350625	0.289044	0.124434	0.0883591		1.08489	0.672642	0.391504	0.1767	0.127305
303.083	16.583	N-Acetyl-aspartyl-glutamate	0.91742	1.34719	0.707689	0.578184	0.562083		0.825789	0.626237	0.755917	0.488851	0.632314		0.890849	0.783636	0.847495	0.693951	0.896923
306.077	14.3213	Glutathione (5*)	0.939582	0.863441	1.02085	1.23019	1.16206		1.00331	0.916694	1.02699	1.0097	0.947263		1.26919	0.968149	0.751236	0.646282	1.306
320.092	13.4683	S-Methyl GSH	0.989596	0.920193	0.926682	0.653909	0.591814		0.896588	0.758818	0.960412	0.845966	0.86393		1.0004	0.954744	1.16194	1.21128	0.782775
322.045	15.7216	CMP (3*)	0.801216	2.40996	0.740847	1.10737	2.48467		0.909834	0.771233	0.769035	1.11263	2.15978		1.00879	1.00461	1.26264	1.67587	3.08487
323.029	15.0479	UMP	0.723554	1.34262	0.904113	0.852844	0.86155		0.826473	0.674136	0.728345	0.533626	0.819178		0.854556	0.771999	1.10004	0.834598	1.44894
328.046	14.0196	Cyclic AMP (2*)	1.10361	1.7188	0.698159	0.750279	0.710551		1.3663	0.49331	0.670963	1.16201	0.679807		0.634458	0.586077	0.59366	1.41091	0.593832
334.033	15.1188	Nicotinic acid mononucleotide	1.10998	1.66392	0.899219	0.89564	0.946135		0.949895	0.8564	0.8887	0.904071	0.670292		0.82726	0.926086	0.895706	1.19508	0.895936
338.989	17.5804	fructose-1-6-bisphosphate	1.05973	2.05574	0.839821	0.949522	1.24727		1.25135	1.02069	1.13354	0.988944	0.823953		1.29744	0.722819	0.978614	1.06234	1.50228
346.056	13.6029	AMP	1.04405	1.23708	1.14231	0.920082	0.735079		1.01357	0.913875	1.46355	0.914699	1.03055		1.06627	0.801457	1.14021	1.11158	1.81834
347.04	15.318	IMP (3*)	1.07576	1.38946	0.843649	0.749665	0.825783		1.16691	0.914802	1.02542	0.955349	1.24103		0.995457	0.829459	0.904264	0.927035	0.891195
362.051	16.5474	GMP (New 4*)	0.952856	0.769496	1.05143	0.727631	0.4911		0.702723	0.786412	1.80759	0.714674	0.639961		0.988207	0.788378	1.62661	1.11161	1.38647
378.098	12.329	(R)-S-Lactoylglutathione	1.1012	1.0114	0.833261	0.430483	0.324906		0.894263	0.785856	0.964413	0.596352	0.64646		0.893056	1.0182	1.01376	0.622676	0.462601
383.114	13.4211	S-Adenosyl-L-homocysteine	0.6501	0.846925	0.853885	0.485044	0.316448		0.630076	0.773856	0.614711	0.529117	0.667323		0.465169	0.932504	0.769598	1.11666	0.72218
401.016	15.5717	dTDP	1.02042	0.610369	0	0.718861	1.55189		0.95354	0.669726	1.71003	1.01472	3.75293		0.952483	0.754228	1.64743	1.17812	1.18729
402.011	16.7483	CDP	0.938526	1.92736	0.899396	0.999889	1.43931		0.974077	0.718787	0.954578	0.852846	0.944197		1.04504	0.739759	0.907569	1.06956	1.46089
402.199	14.8792	Glu-Lys-Gln	1.03884	0.999317	0.615749	0.537851	0.363476		0.963552	0.361688	0.247715	0.413702	0.490699		0.726774	0.731181	0.826879	0.594374	0.581955
402.995	16.2676	UDP (1*)	0.936288	1.16316	0.79524	0.687731	0.735788		1.02726	0.685628	0.606796	0.573518	0.654367		0.905941	0.710751	0.768959	0.756695	0.880237
422.087	18.2596	S-(1,2-DICARBOXYETHYL)GLUTATHIONE	1.02557	1.52435	0.866043	0.809282	0.907623		1.07101	0.881588	0.988704	0.974894	0.862666		0.969665	0.841002	0.963443	0.980728	0.937591
426.022	14.8728	ADP (1*)	1.02498	1.61291	0.993237	0.960991	0.910926		1.16867	0.948233	1.20101	1.04032	0.869643		1.13114	0.746695	1.0249	1.08984	1.19748
427.007	16.4252	IDP (2*)	1.52473	2.02291	0.832514	0.732402	0.912103		1.39413	0.917559	1.09734	1.13735	1.05501		1.19256	0.874547	1.15716	1.15236	1.24877
429.058	15.2053	CMP-2-aminoethylphosphonate	1.14292	1.48816	0.914296	0.813074	1.25021		1.08127	0.858206	1.0228	0.834861	1.18411		0.966464	1.01325	0.969513	0.995692	1.30292
445.053	16.2334	CDP-ethanolamine	1.09858	1.50987	0.80177	0.713841	0.78521		1.17816	0.700038	0.735301	0.894388	1.01833		1.0439	0.760868	0.900445	1.07501	1.21333
465.982	16.9108	dCTP	1.01147	1.55282	0.647912	0.543031	1.24746		0.831444	1.08048	0.692552	0.597467	1.12722		0.952385	0.763814	0.812378	0.686508	1.22525
474.262	4.65597	LysoPE(0:0/18:3)	0.988342	1.20246	1.07114	0.39975	0.213893		1.40593	0.795215	0.920736	0.379335	0.649797		1.2816	1.01064	1.10385	0.799671	0.754794
480.981	15.6022	dTTP	0.908035	1.25817	0.500189	0.675661	1.61626		0.977508	0.204887	0.343378	0.703484	1.49835		0.797152	0.657654	0.575684	0.826605	1.51853
481.977	17.772	CTP (New 2*)	0.87982	1.45644	0.574437	0.692872	0.735913		1.06751	0.767884	0.656603	0.804939	0.688997		0.893413	0.615771	0.708422	0.966916	0.751674
505.988	15.9788	ATP (New 2*)	1.06955	1.63442	0.906335	0.907453	1.03453		1.23198	0.946166	0.904061	1.05447	0.834303		1.01169	0.762497	0.897911	1.09355	0.913671
489.993	15.1777	dATP	1.06892	1.69637	0.743269	0.854086	1.10197		1.02177	0.878853	0.894542	0.891451	1.02205		0.932535	0.754346	0.867173	1.01593	1.08015
500.278	4.53023	LysoPE(0:0/20:4)	1.0114	0.805439	1.11556	0.601195	0.548191		1.15711	0.9768	1.09162	0.533979	0.577364		0.688764	1.01958	1.13584	0.401027	0.816545
522.283	4.10177	LysoPG(18:0/0:0)	1.31879	0.798946	0.570577	0.584912	0.378806		1.12829	0.698903	0.611178	0.761583	0.323084		1.15109	1.04381	0.949797	0.66018	0.374855
521.983	18.676	GTP (1*)	0.938508	1.83367	0.759702	0.678303	0.568035		1.10046	0.772452	0.788362	0.738837	0.55223		0.993982	0.658628	0.744335	0.872936	0.576875
540.053	14.0421	Cyclic ADP-ribose	1.10164	1.23774	0.77996	0.781058	0.6664		1.20513	0.694911	0.825945	0.883006	0.761979		0.85538	0.714747	0.781915	0.904524	0.635299
558.066	14.7669	ADP-D-ribose	1.21883	1.18331	1.1813	0.781264	0.49152		1.47545	0.555401	0.638687	0.705923	0.702321		0.788447	0.654909	1.05157	0.907462	0.503283
565.047	16.28	UDP-D-galactose	1.07065	1.41222	0.819938	0.852479	0.981218		0.96332	0.807938	0.881859	0.832347	0.825688		0.982246	0.824889	0.983873	1.0084	0.879553
604.07	18.0415	GDP-mannose	0.989524	1.45492	0.87903	0.851913	0.643313		1.07226	0.806002	0.940408	0.864761	0.70003		0.921842	0.714959	0.897157	1.03738	0.742998
606.075	15.0475	UDP-N-acetyl-D-galactosamine	1.00945	1.29809	0.891914	0.805699	0.976716		1.04449	0.75348	0.861378	0.842838	0.866231		0.969974	0.801969	0.915699	0.926714	0.797313
611.145	17.1698	Glutathione disulfide	1.01944	2.87299	0.851356	0.975018	1.26046		1.47755	0.939415	0.763155	0.642532	0.754414		0.951502	0.675854	0.744674	0.736345	0.774604
662.102	14.0817	NAD+ (2*)	1.02206	0.553597	1.00757	0.76192	0.419621		0.985435	0.698549	0.892251	0.841093	0.806056		0.589219	0.829222	1.0338	0.643997	0.702862
742.069	16.4706	NADP+ (2*)	0.896964	2.14291	0.908538	0.876969	1.41546		1.20189	0.959192	0.748255	0.680572	0.788093		0.859438	0.657701	0.750014	0.922693	1.31336
766.108	13.402	CoA (1*)	1.1986	1.33858	0.975541	0.623609	0.77377		1.08456	0.754586	0.858166	0.626867	0.874635		1.05252	0.971933	0.782902	0.991593	0.939472
784.149	11.3604	FAD (2*)	1.24884	1.28847	0.75807	0.565896	0.496645		1.07734	0.83168	0.759233	0.773595	0.667848		1.00894	0.937544	0.981331	0.96108	0.525444
808.12	12.1205	Acetyl-CoA (2*)	1.18992	1.34188	0.786463	0.654626	0.396786		1.0616	0.824023	0.980361	0.812899	0.754144		0.978126	0.877938	0.884673	0.903692	0.477955
88.0402	15.0028	Alanine (3*)	1.09276	1.04647	0.935088	1.12371	1.02258		0.984305	0.988581	1.11165	0.949613	1.00174		1.41118	1.16907	0.783192	0.807114	0.70766
88.0402	14.5845	Sarcosine	1.14388	1.43296	1.01632	0.940829	1.06846		1.28147	0.998633	0.875418	0.962948	1.00401		0.957391	1.04701	0.987703	1.15706	0.647831
89.0244	9.61261	Lactate (1*)	1.31797	1.4919	0.651651	0.588604	0.314427		0.935794	0.768522	1.1633	0.578726	0.387637		0.749767	1.04567	0.789602	0.735456	0.379094
130.051	14.3982	5-Aminolevulinate	1.13517	1.21439	0.956168	0.995355	0.986077		1.11156	0.884559	1.01214	0.972913	1.03651		0.883199	0.951165	1.05483	1.11787	1.00315
138.98	15.6136	Acetylphosphate	1.25939	1.23888	0.887754	0.851934	1.10568		0.741007	1.16909	1.24195	1.74157	1.34559		0.635084	0.466591	0.999025	0.774646	0.994938
168.066	7.98519	Pyridoxine	1.07718	1.53221	1.09106	1.2025	0.99712		1.94966	0.871638	0.994423	0.790485	0.727974		2.38595	0.921826	0.887144	0.989983	1.04261
218.104	8.54373	pantothenate	1.08528	1.76141	0.977436	1.12771	1.61061		1.11657	0.949709	1.17751	1.13931	1.22847		1.15284	0.964323	1.08206	1.16992	1.59732
267.074	10.8903	Inosine	1.21377	1.12009	0.775071	0.8009	0.744104		0.965887	0.915004	1.14638	1.08102	1.33412		1.19639	1.40264	0.884622	0.894636	0.859107
298.069	7.58909	D-4--Phosphopantothenate	1.34887	1.00304	0.596194	0.648314	0.453908		1.15847	0.258455	1.96702	1.00842	0.230307		1.08521	0.843993	0.604503	0.622415	0.720486
357.089	9.89908	Pantetheine 4--phosphate	1.14824	0.950498	0.917474	0.554135	1.17997		0.731665	1.22122	0.69666	0.601193	1.17539		0.803852	1.29972	0.92236	0.827345	1.3999
375.132	14.749	Riboflavin	1.50696	1.22805	0.793089	0.660321	0.546778		1.53182	0.886657	1.05183	1.33287	0.909717		0.804517	1.02044	1.83741	1.16944	0.865886
442.017	17.6957	GDP (2*)	0.982085	1.70946	0.786973	0.737985	0.550495		1.00079	0.763773	0.971278	0.702021	0.619607		1.01399	0.585252	0.861499	0.850099	1.01204
455.098	11.3669	FMN (3*)	1.10667	1.29968	0.77535	0.859931	1.01027		0.991213	0.788955	1.01676	0.98922	1.12208		0.948805	0.988711	0.995583	1.24478	0.932484
599.304	7.92669	VLSPAD	1.37795	0.216692	0.44773	0.268089	0.212092		0.855561	0.496406	0.289951	0.384912	0.289335		1.04439	0.227703	0.62695	0.485272	0.108842
484.277	3.87074	VLSPA	0.978908	0.928328	0.638992	0.536435	1.30499		0.828243	0.752044	0.363865	0.460379	0.687401		0.749418	0.824586	0.603992	0.447326	1.19571
564.315	6.95108	VHLTP	0.82647	0.813475	0.672601	0.443511	0.444732		2.18613	0.401618	0.680655	0.270582	0.565271		0.751275	1.33502	0.60272	0.551519	0.655694
467.261	7.1361	VHLT	1.05488	1.20182	0.782048	0.443144	0.724387		0.676516	1.52317	0.717503	0.568514	0.752829		2.46767	2.94235	1.10106	1.18701	0.814944
688.331	7.64797	VDPVNF	1.28206	0.756344	0.397038	0.0852206	0.102754		0.959871	0.412366	0.409046	0.213174	0.0731187		0.796932	0.812818	0.822707	0.145466	0.0556976
516.231	13.3945	VDEVG	0.884216	0.811076	0.603207	0.0994284	0.0236617		1.37616	0.621566	0.298674	0.0756659	0.0342935		0.813936	0.659059	0.615832	0.0967477	0.0262626
496.241	14.6505	TSKY	0.926677	1.20243	0.645941	0.382461	0.300423		0.902181	0.480244	0.681983	0.493959	0.486283		0.877992	0.572453	0.725294	0.461642	0.378827
631.277	13.4641	TPDAVM	0.993409	0.568005	0.388858	0.0530194	0.0508645		0.867734	2.09976	0.0785978	0.0874935	0.147242		0.823537	0.694345	0.505809	0.119857	0.029263
459.257	13.9706	TNVK	0.952374	0.401807	0.480042	0.233512	0.121938		0.926177	0.377071	0.425333	0.229237	0.178645		0.869357	0.77332	0.586185	0.181989	0.0759557
529.241	8.09253	PWTQ	1.17949	0.793061	0.403597	0.0557247	0.0606985		1.04978	0.608531	0.46962	0.106	0.0734008		1.16192	1.21176	0.571863	0.158978	0.0432144
412.22	9.20617	PVQA	1.34263	0.93098	0.35634	0.173367	0.278896		1.08259	0.261278	0.404526	0.289093	0.218722		0.906786	0.77778	0.567203	0.287562	0.263113
341.183	9.49003	PVQ	1.03155	1.23888	0.879706	0.158473	0.0674465		1.04704	0.285099	0.924245	0.165839	0.0788664		0.895911	0.503949	0.850711	0.142098	0.0455435
474.235	6.89971	PVNF	1.05835	0.612667	0.297166	0.11965	0.0595332		0.957169	0.492197	0.367183	0.197277	0.145444		0.848011	0.701863	0.522995	0.1379	0.0631046
580.312	30.0642	PPVQAA	1.11925	2.3778	0.859096	0.974662	1.21786		1.23938	1.06614	0.934589	1.06767	0.715609		1.43938	0.863671	0.703776	1.46319	1.00016
438.236	10.6871	PPVQ	1.00508	0.778055	0.444944	0.0950945	0.0521579		1.20079	0.409817	0.537094	0.143061	0.0230864		0.956344	0.572834	0.476554	0.161325	0.0900501
499.252	9.07807	PNALS	1.2055	0.823138	0.421186	0.0657951	0.0570539		1.17582	0.269348	0.326394	0.164059	0.0813007		0.893998	0.701783	0.602409	0.200007	0.0149881
513.209	10.9106	PHFD	0.950114	0.840974	0.957183	0.569114	0.470798		0.886939	0.227938	0.631531	0.5008	0.504547		0.723554	1.45014	0.570493	0.729399	0.574715
504.21	12.389	PENF	0.943267	4.36696	0.405206	0.125798	0.0231435		1.31691	0.929734	0.260319	0.0419019	0.0846086		1.24268	2.05073	0.576278	0.193847	0.0398148
500.236	16.2249	PEEK	0.932079	1.67029	0.466154	0.18504	0.214687		1.17781	0.669121	0.509143	0.212919	0.404988		1.0086	0.319087	0.520908	0.236878	0.316636
372.141	16.7405	PEE	1.03468	1.19563	0.433367	0.096137	0.0619423		1.1645	0.444466	0.48221	0.149811	0.0844246		0.947582	0.970285	0.428909	0.117588	0.070068
243.099	15.0415	PE	1.01663	0.998016	0.512801	0.209624	0.235118		1.01947	0.602908	0.544137	0.285454	0.45246		1.01625	0.76243	0.540551	0.309657	0.538089
229.083	15.432	PD	0.97388	0.655538	0.64096	0.264767	0.0967128		0.918515	0.466478	0.582655	0.293024	0.225938		0.693653	0.679907	0.571743	0.288059	0.156136
421.221	9.60167	PAVH	1.04325	1.47078	0.377113	0.135819	0.0947226		1.5137	0.708906	0.548255	0.219087	0.151928		0.645173	0.834352	0.561888	0.17676	0.15029
245.114	12.4987	LD	1.2	1.30335	0.891368	0.799109	0.801359		1.214	0.840692	1.04533	0.905534	0.966985		1.00275	0.980457	0.938331	0.925382	0.824667
855.364	11.8919	HVDPENF	1.07382	1.20072	0.436685	0.124165	0.211972		1.17368	0.201548	0.516277	0.0885694	0.0697881		1.09793	0.66861	0.548883	0.209955	0.119249
483.184	15.3854	HVDD	0.991057	0.670244	0.359541	0.163731	0.101358		1.24129	0.387825	0.46572	0.24411	0.176912		1.07403	0.520623	0.414339	0.165833	0.104573
382.173	11.1483	HLD	1.12578	1.06274	0.284948	0.088858	0.0760431		1.05961	0.455853	0.362379	0.138581	0.103591		0.9429	0.589269	0.392825	0.128041	0.055786
444.209	11.8075	GGEAL	1.13232	0.690757	0.385578	0.0816829	0.0622971		1.07067	0.38782	0.306701	0.0610791	0.0485792		0.973852	0.620306	0.543768	0.157694	0.061572
423.152	11.5707	GEYG	1.41146	1.3997	0.855479	0.579107	0.729758		0.985832	0.870365	0.903407	0.941715	0.770754		1.00451	1.26514	0.978316	1.1015	0.535142
449.186	4.62497	[Geranylgeranyl pyrophosphate]	0.939851	0.364922	0.325912	0.0668264	0.0787002		0.742696	0.918108	0.169437	0.16849	0.172918		0.816795	0.481423	0.413823	0.0837044	0.0744066
381.123	5.23358	Farnesyl diphosphate	1.40057	0.652574	0.664095	0.059118	0.0274783		0.551335	1	1	0.20541	0.185951		1.97362	1	1	0.0657088	0.070037

## Sheet: Log2 Ratio
medMz	medRt	compound	N=1						N=2						N=3
		Time (hr)	30	58	68	78	88		30	58	68	78	88		30	58	68	78	88
101.024	15.5482	Succinate semialdehyde (5*)	0.106384	-0.268867	-0.468898	-0.0573112	-0.0162981		-0.0221425	-0.573683	-0.295034	-0.174597	-0.562942		-0.475154	-0.00116103	-0.230433	-0.0839679	-0.740006
114.056	12.7077	Proline (1*)	0.130542	0.265525	-0.0507647	-0.405382	-0.545987		-0.147146	-0.259655	-0.00923783	-0.110155	-0.152799		0.0916504	0.167392	-0.0935448	-0.104214	-0.41474
115.004	16.6742	Fumarate (1*)	0.049472	0.380153	-0.748797	-1.07416	-0.988616		0.0771267	-0.423885	-0.587772	-0.434688	0.335094		0.282464	-0.670625	-0.776364	-0.584262	0.648013
102.056	14.6981	4-Aminobutanoate (NPS) (2*)	0.195259	0.342553	-0.0958303	0.120298	-0.0011509		-0.0293741	-0.170236	0.228482	-0.16756	0.0192537		0.539058	0.14562	-0.447531	-0.0382001	0.357402
116.072	12.44	Valine (1*)	0.184461	0.455479	-0.0808862	-0.486752	-0.70835		-0.131611	-0.290857	-0.0283271	-0.335972	-0.330238		-0.124436	0.045513	-0.238837	-0.204107	-0.506642
118.051	14.4487	Threonine (1*)	0.252605	0.0489373	-0.0730969	-0.148777	-0.284243		0.291368	-0.11138	0.0512667	-0.392872	-0.175456		-0.391074	-0.144259	-0.0393169	-0.00178826	-0.77082
128.035	14.7022	Pyroglutamic acid	0.171566	0.309773	-0.126183	0.139072	0.0407366		-0.0204368	-0.0360316	0.238329	-0.21408	-0.0326296		0.237306	0.0667779	-0.171126	-0.0987977	0.21836
128.071	12.2992	Pipecolic acid	0.0977366	-0.374873	-1.23638	-2.37872	-3.42403		-0.179537	-1.46411	-0.821717	-1.9904	-2.3122		-0.281935	-0.237024	-1.11914	-1.89235	-2.69163
130.087	10.7309	Leucine (1*)	0.133011	0.59482	-0.114705	-0.296826	-0.293315		0.0322913	-0.277434	0.00184394	-0.0461367	-0.16025		0.252083	0.0507762	-0.238752	-0.0468133	-0.209376
130.087	11.2045	Isoleucine (2*)	0.165684	0.707217	0.0142054	-0.00756753	0.112167		0.0360305	-0.157411	0.00855297	0.14293	-0.0631075		0.293146	0.0326104	-0.143625	0.244155	0.180941
131.083	22.5192	Ornithine (2*)	0.244307	1.12013	-0.175854	-0.107533	0.0831231		0.267384	-0.37501	-0.0342357	0.179099	-0.180352		0.165625	-0.723211	-0.107665	0.276835	-0.0556675
132.03	15.0009	Aspartic Acid (2*)	0.0116296	-0.00450857	-0.123156	0.0998387	-0.138433		0.0420486	0.0303435	0.244239	-0.0936627	-0.262494		0.173245	0.0508541	-0.177223	-0.366585	-0.786616
133.014	16.0407	Malate (2*)	0.11304	0.337872	-0.27622	-0.697312	0.170549		0.132577	-0.011515	-0.25512	-0.460138	-0.627642		-0.315513	-0.10645	-0.191104	-0.327515	-0.801403
135.03	12.7122	Threonate	0.234892	0.155494	0.267137	-0.0659019	-0.66278		-0.704722	-0.158785	0.403985	0.161814	0.27476		-0.566278	0.264435	0.293047	0.100525	-0.791956
140.012	15.7717	Ethanolamine phosphate	0.333549	0.85085	-0.0046209	-0.462808	-0.269145		0.166256	-0.433542	0.165446	-0.208938	0.0356634		0.479302	0.110685	0.174903	0.521064	0.712992
145.014	15.5709	2-Ketoglutarate (1*)	0.142569	-0.572526	-0.63167	-0.0121933	0.0980409		0.0702224	-0.625475	-0.266044	-0.135751	-0.704454		-0.669402	0.0213703	-0.320834	-0.0862306	-1.0615
145.062	14.9693	Glutamine (1*)	0.128612	0.637	-0.00633131	-0.114369	0.14136		0.00793108	-0.0108699	0.0764497	0.142367	0.191455		-0.0495127	-0.13139	-0.231712	0.139979	0.223942
145.098	24.0212	Lysine (1*)	-0.0683707	1.1152	-0.855468	-1.6201	-1.9503		0.167617	-0.522419	-0.265427	-0.757946	-0.685978		-0.114773	-1.19193	-0.619069	-0.962903	-1.31985
146.046	14.7305	Glutamate (1*)	0.109761	0.27974	-0.0145865	-0.0248503	0.215983		0.182703	0.0917545	0.126543	-0.206269	-0.135293		0.0890198	-0.0673609	-0.0391142	0.0373304	-0.0404567
146.046	10.813	O-acetyl-L-serine	0.226057	-0.223512	-1.52477	-1.04248	-1.68538		0.470104	-0.989945	-0.646921	-1.44503	-0.883526		-0.0239579	-0.390536	-0.707037	-0.811195	-1.21647
148.044	11.4847	Methionine (1*)	0.366443	0.58302	0.122166	0.0546181	0.347942		-0.147886	0.0809035	0.131957	-0.106253	-0.204498		-0.106166	-0.015504	-0.180432	0.228294	-0.15126
149.046	12.1752	D-Ribose	0.251044	0.0161165	0.181021	0.0974609	-0.0807159		-0.28694	0.0736927	0.327756	0.06937	0.468069		-0.0320016	0.171922	0.252148	0.205315	-0.0196832
155.01	10.2223	Orotate (1*)	0.294727	-0.475468	-1.45382	-0.926968	-1.07449		0.0848427	-1.30785	-0.713405	-0.950092	-1.97329		0.0826198	-1.03695	-1.03887	-0.830421	-2.26799
157.025	11.2629	Dihydroorotate	-0.0960648	0.248958	-0.719201	-1.34918	-0.9156		-0.257225	-0.117409	-0.672017	-0.746938	-0.206073		-0.3564	-0.0376281	-1.01632	-0.551339	-0.679899
163.04	13.0559	trans-2-Hydroxycinnamate	0.285059	0.272557	-0.0694621	-0.123312	-0.303054		0.0635997	-0.134748	0.119563	0.133516	-0.195138		0.40366	0.172501	-0.0283387	-0.144337	0.109655
164.038	13.4552	L-Methionine S-oxide	0.349308	-0.1687	0.113318	-0.113821	-0.211462		-0.0685509	-0.309466	-1.30557	-0.0283502	0.155214		0.213676	-0.364656	-0.49329	0.837607	-0.385275
164.071	10.0238	Phenylalanine (New 5*)	0.147498	0.435842	-0.191131	-0.415545	-0.41815		-0.091186	-0.17805	0.0329448	-0.163706	-0.327877		0.0661201	-0.00342148	-0.253608	-0.179066	-0.255499
166.975	17.6564	Phosphoenolpyruvate (1*)	0.18205	1.15833	-0.0790126	0.3314	0.773076		0.514256	0.0986556	0.140237	0.394433	0.00234259		0.281936	-0.547795	-0.164463	0.347052	0.328114
168.991	16.0011	Glyceraldehyde 3-phosphate (3*)	0.155024	0.77887	-0.34627	-0.687959	-0.690653		-0.0985487	-0.0728385	-0.250644	-0.593897	-0.766487		-0.141403	-0.3812	0.00477158	-0.449388	-0.456668
168.991	15.3133	Dihydroxy-acetone-phosphate	0.273613	0.342729	-0.162538	0.354811	1.30433		-0.163855	0.111683	0.0877969	0.473356	0.827405		0.216662	-0.183071	0.699578	0.429317	0.856297
171.006	14.8701	sn-Glycerol 3-phosphate (2*)	0.085546	0.305632	-0.153971	0.548894	0.456373		-0.0576944	-0.0237712	0.379046	-0.484482	-0.450701		0.587176	-0.0522997	-0.225908	-0.200071	-0.553824
173.009	18.3501	cis-Aconitic acid (1*)	0.0262215	0.326329	-0.273959	-0.389083	-0.395925		0.171977	-0.105009	-0.151676	-0.459427	-0.313351		-0.191667	-0.410509	-0.288123	-0.284402	-0.192901
173.104	25.4908	Arginine (1*)	-0.00225775	0.698964	-0.0376337	-0.267112	-0.167374		0.22356	-0.208376	-0.0941841	-0.218484	-0.395572		-0.0489129	-0.350444	-0.164439	-0.0932384	-0.122133
174.041	14.6433	N-Acetyl-L-aspartate	0.1556	0.326078	-0.104213	-0.0602655	-0.174721		0.106879	-0.159992	0.142989	-0.139937	-0.239706		0.162826	-0.146145	-0.0427051	-0.0839722	-0.430201
174.088	15.7782	L-Citrulline	0.314371	0.372062	-0.136522	-0.110253	0.107939		0.0882436	-0.355015	0.130086	0.453408	-0.214738		-0.536465	0.18588	-0.0114014	0.122847	-0.464638
175.036	16.6875	N-Carbamoyl-L-aspartate	0.164555	0.392312	-0.852205	-0.908503	-0.407951		-0.23918	-0.222294	-0.632588	-0.967328	0.256112		-0.0371796	-0.249914	-0.861871	-0.469732	-0.182566
179.056	17.0305	myo-Inositol (5*)	0.192424	0.56654	-0.111351	-0.0166507	0.0143131		-0.129352	-0.204648	0.0403116	0.072675	-0.135562		0.100272	-0.088374	-0.0253773	0.0875392	0.029898
179.056	12.9589	alpha-D-Glucose	0.347238	0.188433	0.0697751	-0.151469	-0.13614		-0.221319	-0.0764441	0.309428	0.186213	0.216955		0.0610661	0.246198	0.311321	0.219866	-0.312832
179.056	13.1929	L-Galactose	0.256413	0.102088	0.0588404	-0.131938	0.00199134		-0.284397	-0.190977	0.204102	0.172021	0.274303		0.0941542	1.01808	0.122569	-0.586445	-0.138238
179.056	11.1524	D-Fructose	0.189928	0.737849	0.0243491	-0.0262665	0.281078		-0.0126752	-0.0567222	0.0744957	0.174057	0.199277		-0.0305317	-0.0118007	0.0995581	0.324728	0.342762
180.066	13.0507	Tyrosine (2*)	0.214807	0.26144	-0.0383921	-0.13059	-0.202307		-0.142897	-0.155126	0.120765	-0.0426139	-0.0690378		0.143688	0.229153	-0.0740378	-0.0177861	-0.0908454
181.069	13.0527	Sorbitol	0.202577	0.222613	-0.0282094	-0.161305	-0.162336		-0.0899706	-0.144203	0.0990906	-0.852175	-0.406529		0.173596	0.123525	-0.0581133	0.025905	-0.0678676
181.072	13.981	Mannitol	0.104898	0.0696999	0.0587377	-0.0574874	-0.403611		0.554907	-0.15195	0.109599	0.380343	-0.0662193		0.299821	0.0243395	0.11241	-0.0165279	-0.532489
182.059	14.7944	Phosphocholine	-0.670361	0.529175	-0.228929	0.602181	1.2632		-0.670846	-0.330055	-0.44628	0.485416	0.901214		-0.381533	-0.107856	-0.137964	0.743157	1.38913
184.986	16.7655	3-Phospho-D-glycerate	0.207052	0.279097	-0.156577	0.0691622	0.189719		0.0757547	-0.0999632	-0.133523	-0.00623229	-0.155429		-0.203627	-0.218723	-0.107202	-0.128726	-0.13557
188.057	14.1411	N-Acetyl-L-glutamate	0.345973	1.33827	-0.669648	-0.594248	-1.34273		0.348075	-0.147381	-0.268252	-0.943831	-1.16194		0.401788	-0.329601	-0.456451	-0.160287	-1.45764
189.088	11.3881	Al-Thr	-0.0927922	-0.465759	-0.56423	-3.07358	-5.48826		-0.137693	-1.21067	-0.924536	-2.68057	-2.20487		-0.266939	-1.21286	-0.608629	-2.36626	-2.81687
191.02	17.8825	Citrate (2*)	0.0308827	0.656838	-0.135766	0.0136893	0.170923		0.114727	-0.0633547	-0.0422651	-0.145417	-0.390984		0.106775	-0.389416	-0.0459022	-0.0107454	0.144198
195.051	14.5385	Gluconate (1*)	0.287001	0.361184	-0.0619444	0.163112	0.236708		-0.0725304	-0.0852888	0.236443	0.137782	0.223455		0.422545	-0.00428585	-0.24978	0.0864442	0.0902246
201.088	13.9987	Pro-Ser	-0.0642182	-0.892985	-0.227288	-0.992925	-2.7362		-0.421284	-1.21898	-0.389169	-1.44962	-1.31382		-0.265687	-0.528041	-0.170548	-1.00829	-1.62018
203.067	10.9109	&gamma;-D-Glutamylglycine	0.132184	-0.132142	-0.338207	-0.894339	-1.60303		-0.00732121	-0.403684	-0.128761	-0.451492	-1.13938		-0.235282	-0.0447644	0.108391	-0.318088	-1.18955
203.103	9.47174	VS	-0.175556	-0.523412	-1.98222	-2.61738	-2.69726		-0.254008	-1.09693	-1.09487	-2.92551	-1.87012		-0.147439	-0.596852	-0.564736	-2.45809	-0.92102
215.103	11.6201	2-deoxyribose-5-P!	-0.0170992	-0.657194	-0.669124	-2.36601	-6.51392		0.0840198	-1.4956	-1.06652	-2.00882	-2.87105		-0.302109	-0.514652	-0.695281	-1.90403	-4.57513
217.083	10.0802	gamma-L-Glutamyl-D-alanine	0.274469	0.544101	-0.679407	-1.44423	-1.17747		-0.12467	-0.303596	-0.253166	-0.767849	-1.00873		-0.01716	0.122439	-0.105252	-0.516374	-1.57694
229.012	15.5865	D-Ribose 5-phosphate	0.102078	0.246591	-0.431312	-0.268993	0.0782364		0.10522	0.195365	-0.00169949	-6.20385e-05	-0.000700928		0.048003	-0.160963	0.1492	0.0374448	-0.236932
231.099	13.5794	VD	-0.138081	0.0260097	-0.84193	-2.17861	-2.53588		-0.12923	-1.25787	-0.82318	-1.72833	-1.06479		-0.150645	-0.236145	-0.316791	-1.42102	-0.596753
245.043	12.8435	Glycerophosphoglycerol	0.247968	-0.173137	-0.2433	-0.752549	-1.20277		0.0101302	-0.215072	-0.0497492	-0.240054	-0.645981		-0.381032	-0.685136	0.044697	-0.280874	-1.44974
249.055	14.1431	gamma-L-Glutamyl-L-cysteine	-0.672538	0	-4.35299	-0.028839	-0.0159324		-0.635227	0	0	-0.771655	1.46574		-1.79198	0	0	-0.490176	1.4393
259.022	16.6652	D-Glucose 6-phosphate	0.0233843	0.461152	-0.206376	-0.430409	-0.901781		0.110589	-0.247613	-0.0303108	-0.0891126	-0.44741		0.109218	-0.276534	-0.315125	-0.0668807	-0.658367
259.023	15.8614	D-Fructose 6-phosphate	0.048232	0.762218	-0.282924	-0.510285	-1.09052		0.0482254	-0.212663	-0.146681	-0.119603	-0.640025		0.234656	-0.0580132	-0.0898753	0.0980637	-0.655322
259.022	16.1291	D-Galactose 6-phosphate	-0.027336	0.536504	-0.100454	-0.525553	-1.20773		0.0682623	-0.354782	-0.234164	-0.135272	-0.540968		0.0373068	-1.04279	-0.326299	-0.128342	-0.943278
259.023	17.0683	1D-myo-Inositol 3-phosphate	0.017854	-0.83366	-0.538066	-0.71597	-1.33313		-0.0650483	-0.625974	-0.83046	-0.761708	-0.951518		-0.295897	-0.313843	-0.530994	-0.360899	-1.0624
259.023	15.142	Hexose-1-phosphate	0.110109	0.304609	-0.126851	0.00447447	-0.00437755		0.213226	-0.15459	-0.0816301	0.159545	-0.15466		0.0198492	-0.0934905	-0.00223226	0.033828	-0.167637
259.13	11.003	L-gamma-glutamyl-L-Leucine	0.343869	0.262879	-0.217498	0.0157069	0.417201		0.225489	-0.204158	-0.124625	-0.234681	-0.0796074		-0.206811	0.0621888	0.101309	0.041281	0.211203
264.952	17.6565	1-3 (2-3)-diphopshateglycerate (1*)	0.161451	1.10864	-0.0981696	0.262802	0.67159		0.39404	0.112914	0.127687	0.456975	0.012082		0.17321	-0.507728	-0.125054	0.298663	0.317125
275.018	17.4751	6-Phospho-D-gluconate	-0.0327376	0.172289	-0.0462006	-0.261968	-0.475399		0.194403	-0.0937863	-0.0326515	-0.0245956	-0.181591		-0.0697322	-0.219296	0.0745542	-0.0823991	-0.0465751
275.088	14.0158	Glu-Glu	-0.0841433	-0.306216	-0.170765	-0.9228	-2.57415		0.0525512	-0.596839	-0.445635	-0.702227	-1.36279		-0.482764	-0.309176	-0.0408438	-0.588428	-1.3978
276.989	15.597	2-C-Methyl-D-erythritol 2-4-cyclodiphosphate	0.740373	1.1038	-0.44156	-2.13028	-1.84777		0.379661	0.0710611	-0.506437	-1.2851	-1.94288		0.539537	0.335317	0.00453403	-1.15767	-2.20603
287.052	12.5775	Orotidine (2*)	0.274292	-1.02487	0.194287	0.0341923	-0.561965		-0.749295	-0.124759	0.427343	0.0654701	0.5456		-0.423426	0.751385	0.417649	-0.166636	-0.430851
289.033	16.1263	Sedoheptulose-1/7-phosphate	0.0870952	0.791316	0.030108	-0.664185	-0.357505		0.0783016	-0.261621	0.108647	-0.299936	-0.554315		0.103577	-0.167716	0.24471	0.186336	0.413681
297.066	7.51885	5\'-S-Methyl-5\'-thioinosine	0.434669	-0.294635	-0.761824	-0.721673	-0.81039		-0.129403	-0.760805	-0.191861	-0.0901332	-0.47092		0.195067	-0.107952	-0.479207	-0.469869	-0.811773
300.12	14.6734	Gly-Pro-Glu	-0.0422229	-0.217264	-1.16881	-2.13505	-2.88032		-0.0377341	-1.512	-1.79064	-3.00655	-3.50048		0.117553	-0.57209	-1.3529	-2.50063	-2.97364
303.083	16.583	N-Acetyl-aspartyl-glutamate	-0.124346	0.429948	-0.498813	-0.7904	-0.831146		-0.276154	-0.67522	-0.403701	-1.03253	-0.661288		-0.166747	-0.351744	-0.238723	-0.527094	-0.156945
306.077	14.3213	Glutathione (5*)	-0.0899086	-0.211831	0.0297721	0.29888	0.21668		0.00477244	-0.125488	0.0384289	0.0139289	-0.0781638		0.343913	-0.0466983	-0.412661	-0.629764	0.385151
320.092	13.4683	S-Methyl GSH	-0.0150888	-0.119991	-0.109853	-0.612839	-0.756785		-0.157483	-0.398175	-0.058275	-0.241329	-0.211014		0.000574935	-0.0668142	0.21653	0.276532	-0.353331
322.045	15.7216	CMP (3*)	-0.319736	1.26901	-0.432752	0.147132	1.31305		-0.136325	-0.374762	-0.378879	0.153972	1.11088		0.0126286	0.00663319	0.33644	0.744912	1.62521
323.029	15.0479	UMP	-0.466827	0.425049	-0.145425	-0.229646	-0.214994		-0.274961	-0.568888	-0.457306	-0.906098	-0.287752		-0.226754	-0.37333	0.137561	-0.260846	0.534998
328.046	14.0196	Cyclic AMP (2*)	0.142236	0.781398	-0.518372	-0.414501	-0.49299		0.450273	-1.01943	-0.575696	0.216627	-0.556803		-0.656404	-0.770837	-0.752292	0.496622	-0.751874
334.033	15.1188	Nicotinic acid mononucleotide	0.150533	0.734587	-0.153256	-0.159009	-0.0798822		-0.0741604	-0.223644	-0.170231	-0.145492	-0.577138		-0.273587	-0.110781	-0.158903	0.257113	-0.158533
338.989	17.5804	fructose-1-6-bisphosphate	0.0837017	1.03966	-0.251847	-0.074726	0.318772		0.323484	0.0295433	0.180832	-0.0160398	-0.279366		0.375671	-0.468294	-0.0311876	0.0872423	0.587152
346.056	13.6029	AMP	0.0621868	0.306942	0.191957	-0.120165	-0.444029		0.0194455	-0.129931	0.549473	-0.128632	0.0434186		0.0925749	-0.319302	0.189301	0.152613	0.862622
347.04	15.318	IMP (3*)	0.105358	0.474523	-0.245285	-0.415681	-0.276165		0.22269	-0.128469	0.0362205	-0.0659005	0.311543		-0.00656974	-0.269757	-0.145185	-0.109304	-0.166187
362.051	16.5474	GMP (New 4*)	-0.0696697	-0.378014	0.0723463	-0.458722	-1.02591		-0.508972	-0.346642	0.854066	-0.484642	-0.643944		-0.0171145	-0.343041	0.70187	0.152645	0.471414
378.098	12.329	(R)-S-Lactoylglutathione	0.139074	0.0163579	-0.26316	-1.21597	-1.62191		-0.161229	-0.347663	-0.0522769	-0.745764	-0.629366		-0.163177	0.0260213	0.0197208	-0.683447	-1.11216
383.114	13.4211	S-Adenosyl-L-homocysteine	-0.621267	-0.239694	-0.227886	-1.04381	-1.65996		-0.666401	-0.369862	-0.70202	-0.918342	-0.583542		-1.10417	-0.100818	-0.377824	0.159191	-0.46957
401.016	15.5717	dTDP	0.029163	-0.712247	#NUM!	-0.476215	0.634024		-0.0686351	-0.578358	0.774025	0.0210798	1.90802		-0.070235	-0.406928	0.720215	0.236487	0.24767
402.011	16.7483	CDP	-0.091531	0.946623	-0.152971	-0.000159863	0.525377		-0.0378928	-0.476364	-0.0670644	-0.229643	-0.0828402		0.063555	-0.434874	-0.139921	0.0970194	0.54685
402.199	14.8792	Glu-Lys-Gln	0.0549721	-0.000985667	-0.699586	-0.894722	-1.46007		-0.0535662	-1.46718	-2.01325	-1.27334	-1.02709		-0.460421	-0.4517	-0.274251	-0.750556	-0.781022
402.995	16.2676	UDP (1*)	-0.094975	0.218054	-0.330538	-0.540083	-0.442638		0.0388084	-0.544503	-0.720716	-0.80209	-0.611828		-0.142512	-0.492583	-0.379022	-0.402217	-0.184036
422.087	18.2596	S-(1,2-DICARBOXYETHYL)GLUTATHIONE	0.0364321	0.608196	-0.20749	-0.305285	-0.139835		0.0989708	-0.181824	-0.0163887	-0.0366832	-0.213127		-0.0444411	-0.249819	-0.0537281	-0.0280754	-0.0929696
426.022	14.8728	ADP (1*)	0.0355993	0.689669	-0.0097904	-0.0574046	-0.134594		0.224872	-0.0766859	0.264249	0.0570233	-0.201505		0.177774	-0.421409	0.035485	0.124113	0.259999
427.007	16.4252	IDP (2*)	0.60855	1.01643	-0.264454	-0.449293	-0.132731		0.479369	-0.124128	0.134011	0.18568	0.077256		0.254061	-0.193392	0.210593	0.204586	0.320513
429.058	15.2053	CMP-2-aminoethylphosphonate	0.19272	0.573534	-0.129266	-0.298542	0.322167		0.112725	-0.220604	0.032522	-0.260392	0.243804		-0.0492126	0.0189894	-0.0446682	-0.00622799	0.381748
445.053	16.2334	CDP-ethanolamine	0.135638	0.594428	-0.31874	-0.486326	-0.34885		0.236534	-0.514495	-0.443593	-0.161028	0.0262083		0.0619834	-0.394281	-0.15129	0.104346	0.278969
465.982	16.9108	dCTP	0.0164516	0.634895	-0.626129	-0.880894	0.318989		-0.266309	0.111671	-0.530005	-0.743069	0.17277		-0.0703828	-0.388706	-0.299777	-0.542651	0.293076
474.262	4.65597	LysoPE(0:0/18:3)	-0.016918	0.265985	0.0991495	-1.32283	-2.22504		0.491526	-0.330584	-0.11914	-1.39845	-0.621938		0.357942	0.0152676	0.14255	-0.322521	-0.405844
480.981	15.6022	dTTP	-0.13918	0.331333	-0.999453	-0.565628	0.692659		-0.0328193	-2.2871	-1.54213	-0.50741	0.583377		-0.327073	-0.6046	-0.796651	-0.274729	0.602675
481.977	17.772	CTP (New 2*)	-0.184719	0.542444	-0.799779	-0.529339	-0.442393		0.0942431	-0.38104	-0.606908	-0.313048	-0.537431		-0.162601	-0.699533	-0.497319	-0.0485379	-0.411821
505.988	15.9788	ATP (New 2*)	0.0970059	0.708778	-0.141884	-0.140105	0.0489719		0.300974	-0.0798341	-0.145508	0.076512	-0.261357		0.0167643	-0.391196	-0.155355	0.129018	-0.130253
489.993	15.1777	dATP	0.0961539	0.762449	-0.428044	-0.227547	0.140089		0.0310715	-0.186306	-0.160779	-0.165772	0.0314597		-0.10077	-0.406701	-0.205608	0.0227945	0.111236
500.278	4.53023	LysoPE(0:0/20:4)	0.0163507	-0.312152	0.15777	-0.734094	-0.86725		0.210524	-0.0338647	0.126468	-0.905145	-0.792448		-0.537918	0.027972	0.183762	-1.31823	-0.292395
522.283	4.10177	LysoPG(18:0/0:0)	0.399211	-0.32383	-0.809506	-0.773708	-1.40047		0.174137	-0.516837	-0.710336	-0.392926	-1.63002		0.203005	0.0618622	-0.0743091	-0.599069	-1.4156
521.983	18.676	GTP (1*)	-0.0915585	0.874734	-0.396494	-0.559998	-0.815947		0.138107	-0.372483	-0.34307	-0.436673	-0.856658		-0.00870821	-0.602463	-0.425975	-0.196053	-0.793669
540.053	14.0421	Cyclic ADP-ribose	0.139647	0.30771	-0.358528	-0.356498	-0.58554		0.269187	-0.525099	-0.275882	-0.179505	-0.392176		-0.225362	-0.484495	-0.354916	-0.14477	-0.654491
558.066	14.7669	ADP-D-ribose	0.285496	0.242831	0.240372	-0.356118	-1.02468		0.56116	-0.848399	-0.646818	-0.502418	-0.509798		-0.342914	-0.610634	0.0725438	-0.14009	-0.990559
565.047	16.28	UDP-D-galactose	0.098486	0.497961	-0.286414	-0.230264	-0.0273551		-0.0539135	-0.307684	-0.18138	-0.264742	-0.276332		-0.0258432	-0.277729	-0.0234564	0.0120684	-0.185157
604.07	18.0415	GDP-mannose	-0.0151941	0.540944	-0.186016	-0.231221	-0.636407		0.10066	-0.311145	-0.0886406	-0.209627	-0.514512		-0.117408	-0.484068	-0.156568	0.0529442	-0.428569
606.075	15.0475	UDP-N-acetyl-D-galactosamine	0.0135762	0.376395	-0.165023	-0.311688	-0.0339884		0.0627976	-0.408359	-0.215281	-0.246673	-0.207177		-0.0439814	-0.318382	-0.127055	-0.109804	-0.326782
611.145	17.1698	Glutathione disulfide	0.0277737	1.52255	-0.232166	-0.036499	0.333956		0.563205	-0.090166	-0.389952	-0.638159	-0.406571		-0.071721	-0.565217	-0.425319	-0.441547	-0.36847
662.102	14.0817	NAD+ (2*)	0.031477	-0.853091	0.0108741	-0.392289	-1.25284		-0.0211679	-0.517567	-0.164479	-0.249662	-0.311048		-0.763124	-0.270169	0.0479579	-0.634874	-0.508687
742.069	16.4706	NADP+ (2*)	-0.156878	1.09957	-0.138381	-0.189402	0.501274		0.265307	-0.0601083	-0.418399	-0.55518	-0.343561		-0.218534	-0.604496	-0.415011	-0.116078	0.393261
766.108	13.402	CoA (1*)	0.261345	0.420708	-0.0357257	-0.681285	-0.370023		0.11711	-0.406242	-0.220671	-0.673768	-0.193247		0.0738477	-0.041072	-0.353097	-0.0121801	-0.0900777
784.149	11.3604	FAD (2*)	0.320594	0.365655	-0.399597	-0.821392	-1.00971		0.107469	-0.265899	-0.397385	-0.37035	-0.582407		0.012837	-0.0930424	-0.0271888	-0.0572712	-0.928391
808.12	12.1205	Acetyl-CoA (2*)	0.250869	0.424252	-0.346548	-0.611256	-1.33357		0.0862402	-0.279244	-0.0286156	-0.298851	-0.407087		-0.0319083	-0.187809	-0.176784	-0.146097	-1.06505
88.0402	15.0028	Alanine (3*)	0.127975	0.0655314	-0.0968263	0.168268	0.0322201		-0.0228233	-0.0165684	0.152707	-0.0745887	0.00251318		0.496901	0.225361	-0.352561	-0.309156	-0.498871
88.0402	14.5845	Sarcosine	0.193942	0.519002	0.0233514	-0.0879957	0.0955345		0.357794	-0.00197303	-0.191956	-0.0544708	0.00577616		-0.0628196	0.0662776	-0.0178504	0.210466	-0.62631
89.0244	9.61261	Lactate (1*)	0.398322	0.577151	-0.617828	-0.764631	-1.6692		-0.0957371	-0.379841	0.218224	-0.789048	-1.36722		-0.415485	0.0644299	-0.340802	-0.443288	-1.39937
130.051	14.3982	5-Aminolevulinate	0.182914	0.280236	-0.0646644	-0.00671642	-0.0202275		0.152584	-0.176969	0.0174053	-0.0396171	0.0517343		-0.179189	-0.0722331	0.0770092	0.160758	0.00454214
138.98	15.6136	Acetylphosphate	0.332729	0.309034	-0.171768	-0.231186	0.144939		-0.432442	0.225392	0.312607	0.800388	0.428241		-0.654982	-1.09977	-0.00140725	-0.368391	-0.00732159
168.066	7.98519	Pyridoxine	0.107258	0.615611	0.125737	0.266032	-0.00416121		0.963222	-0.198199	-0.00806799	-0.339191	-0.458042		1.25457	-0.117433	-0.172759	-0.0145247	0.060199
218.104	8.54373	pantothenate	0.118069	0.816731	-0.0329265	0.173395	0.687604		0.15908	-0.0744423	0.235742	0.18816	0.296866		0.205197	-0.0524112	0.113784	0.226408	0.675652
267.074	10.8903	Inosine	0.27949	0.16361	-0.3676	-0.320306	-0.426424		-0.0500741	-0.12815	0.197079	0.112399	0.415885		0.258693	0.488144	-0.176868	-0.160627	-0.21909
298.069	7.58909	D-4--Phosphopantothenate	0.43175	0.00437839	-0.746145	-0.625236	-1.13953		0.212217	-1.95202	0.976012	0.0120931	-2.11837		0.117979	-0.244697	-0.726178	-0.684051	-0.472957
357.089	9.89908	Pantetheine 4--phosphate	0.199429	-0.0732443	-0.124261	-0.851692	0.238745		-0.450744	0.288321	-0.521474	-0.734099	0.233143		-0.314998	0.378204	-0.116598	-0.27344	0.485323
375.132	14.749	Riboflavin	0.591638	0.296373	-0.334446	-0.598761	-0.870973		0.615246	-0.173552	0.0729017	0.414536	-0.13651		-0.313804	0.0291858	0.877677	0.225823	-0.207751
442.017	17.6957	GDP (2*)	-0.0260801	0.773542	-0.345615	-0.438338	-0.861199		0.00114644	-0.388784	-0.042044	-0.510413	-0.690574		0.0200503	-0.772871	-0.21508	-0.234297	0.0172647
455.098	11.3669	FMN (3*)	0.14623	0.378152	-0.367081	-0.217706	0.01474		-0.0127325	-0.341985	0.0239828	-0.0156368	0.166181		-0.0758163	-0.0163788	-0.00638641	0.315888	-0.100849
599.304	7.92669	VLSPAD	0.462522	-2.20628	-1.1593	-1.89922	-2.23724		-0.225058	-1.01041	-1.78612	-1.3774	-1.78919		0.0626582	-2.13478	-0.673578	-1.04313	-3.19969
484.277	3.87074	VLSPA	-0.0307555	-0.107294	-0.646131	-0.898524	0.384034		-0.271875	-0.41111	-1.45853	-1.11911	-0.540775		-0.416158	-0.278259	-0.727399	-1.1606	0.257871
564.315	6.95108	VHLTP	-0.274965	-0.297831	-0.572176	-1.17296	-1.16899		1.12838	-1.3161	-0.555005	-1.88586	-0.822984		-0.412586	0.416861	-0.730439	-0.858518	-0.608905
467.261	7.1361	VHLT	0.0770744	0.265223	-0.35467	-1.17415	-0.465168		-0.563804	0.60708	-0.478944	-0.814733	-0.409605		1.30315	1.55697	0.138898	0.247329	-0.295227
688.331	7.64797	VDPVNF	0.358468	-0.402886	-1.33265	-3.55265	-3.28274		-0.0590877	-1.278	-1.28966	-2.2299	-3.77362		-0.327471	-0.298995	-0.28155	-2.78124	-4.16624
516.231	13.3945	VDEVG	-0.17753	-0.302092	-0.729274	-3.3302	-5.4013		0.460653	-0.686021	-1.74335	-3.72421	-4.86592		-0.297012	-0.60152	-0.69939	-3.36963	-5.25085
496.241	14.6505	TSKY	-0.109862	0.26595	-0.630527	-1.38661	-1.73493		-0.148512	-1.05816	-0.552191	-1.01754	-1.04013		-0.18772	-0.804772	-0.463361	-1.11515	-1.40039
631.277	13.4641	TPDAVM	-0.00954032	-0.816024	-1.36268	-4.23734	-4.2972		-0.204675	1.07023	-3.66937	-3.51468	-2.76374		-0.280094	-0.526276	-0.983336	-3.06061	-5.09478
459.257	13.9706	TNVK	-0.0703995	-1.31542	-1.05877	-2.09843	-3.03578		-0.11064	-1.40709	-1.23334	-2.12509	-2.48483		-0.201979	-0.370862	-0.770573	-2.45807	-3.7187
529.241	8.09253	PWTQ	0.23816	-0.334496	-1.30901	-4.16554	-4.04219		0.0700825	-0.716597	-1.09044	-3.23786	-3.76806		0.216506	0.277101	-0.806258	-2.6531	-4.53234
412.22	9.20617	PVQA	0.425058	-0.103177	-1.48868	-2.5281	-1.8422		0.114491	-1.93634	-1.3057	-1.7904	-2.19283		-0.141166	-0.362566	-0.818062	-1.79806	-1.92625
341.183	9.49003	PVQ	0.0448184	0.309037	-0.184907	-2.65769	-3.89011		0.0663156	-1.81046	-0.113653	-2.59215	-3.66445		-0.158573	-0.988651	-0.233258	-2.81504	-4.45661
474.235	6.89971	PVNF	0.0818109	-0.706824	-1.75066	-3.0631	-4.07016		-0.0631551	-1.02269	-1.44543	-2.3417	-2.78146		-0.237845	-0.510739	-0.93513	-2.85831	-3.98611
580.312	30.0642	PPVQAA	0.162526	1.24962	-0.219108	-0.0370257	0.284345		0.309614	0.0923912	-0.0975963	0.0944651	-0.482756		0.525452	-0.211446	-0.506812	0.549113	0.000236471
438.236	10.6871	PPVQ	0.00731574	-0.362057	-1.1683	-3.39449	-4.26097		0.263984	-1.28695	-0.896754	-2.8053	-5.43682		-0.0643982	-0.803812	-1.06929	-2.63196	-3.47313
499.252	9.07807	PNALS	0.269631	-0.280794	-1.24747	-3.92588	-4.13153		0.233669	-1.89246	-1.61531	-2.60771	-3.62059		-0.161657	-0.510904	-0.731184	-2.32188	-6.06004
513.209	10.9106	PHFD	-0.0738281	-0.249867	-0.0631336	-0.81321	-1.08682		-0.173093	-2.13329	-0.663074	-0.997693	-0.986939		-0.466828	0.53619	-0.809719	-0.455219	-0.799081
504.21	12.389	PENF	-0.0842617	2.12663	-1.30327	-2.99082	-5.43325		0.397152	-0.10511	-1.94165	-4.57684	-3.56305		0.31346	1.03614	-0.795164	-2.36701	-4.65055
500.236	16.2249	PEEK	-0.101476	0.740096	-1.10112	-2.43409	-2.21969		0.236104	-0.579661	-0.973857	-2.23163	-1.30405		0.0123536	-1.64798	-0.9409	-2.07778	-1.6591
372.141	16.7405	PEE	0.0491808	0.257771	-1.20634	-3.37877	-4.01293		0.219715	-1.16986	-1.05227	-2.73879	-3.56619		-0.0776769	-0.0435194	-1.22126	-3.08819	-3.8351
243.099	15.0415	PE	0.0237909	-0.00286514	-0.963528	-2.25412	-2.08855		0.027826	-0.729991	-0.877958	-1.80867	-1.14414		0.0232483	-0.391323	-0.887498	-1.69126	-0.894083
229.083	15.432	PD	-0.0381843	-0.609248	-0.641693	-1.91721	-3.37015		-0.122624	-1.10012	-0.779286	-1.77091	-2.146		-0.527715	-0.55659	-0.806561	-1.79556	-2.67912
421.221	9.60167	PAVH	0.0610844	0.556585	-1.40693	-2.88025	-3.40015		0.59808	-0.496335	-0.867082	-2.19042	-2.71854		-0.632243	-0.261272	-0.831646	-2.50014	-2.73418
245.114	12.4987	LD	0.263032	0.38222	-0.165908	-0.323536	-0.31948		0.279763	-0.250351	0.0639576	-0.143159	-0.0484343		0.00396112	-0.0284736	-0.0918308	-0.111879	-0.278117
855.364	11.8919	HVDPENF	0.102757	0.263903	-1.19533	-3.00967	-2.23805		0.231039	-2.3108	-0.953784	-3.49705	-3.84088		0.134783	-0.580763	-0.865428	-2.25185	-3.06795
483.184	15.3854	HVDD	-0.0129595	-0.577242	-1.47577	-2.6106	-3.30247		0.311843	-1.36652	-1.10246	-2.03439	-2.4989		0.103028	-0.941688	-1.27112	-2.5922	-3.25742
382.173	11.1483	HLD	0.170926	0.0877893	-1.81123	-3.49236	-3.71704		0.0835388	-1.13336	-1.46443	-2.8512	-3.27103		-0.0848234	-0.763001	-1.34804	-2.96532	-4.16395
444.209	11.8075	GGEAL	0.179285	-0.53375	-1.37491	-3.61382	-4.00469		0.0985119	-1.36654	-1.7051	-4.03318	-4.36352		-0.0382262	-0.688948	-0.878936	-2.6648	-4.02158
423.152	11.5707	GEYG	0.49719	0.485116	-0.225195	-0.788099	-0.45451		-0.0205866	-0.200307	-0.146552	-0.0866377	-0.375658		0.0064933	0.339292	-0.0316271	0.139466	-0.902005
449.186	4.62497	[Geranylgeranyl pyrophosphate]	-0.0894964	-1.45434	-1.61744	-3.90344	-3.66749		-0.429156	-0.123265	-2.56118	-2.56927	-2.53184		-0.291953	-1.05462	-1.27291	-3.57855	-3.74843
381.123	5.23358	Farnesyl diphosphate	0.486016	-0.615786	-0.590538	-4.08026	-5.18557		-0.858999	0	0	-2.28342	-2.427		0.980848	0	0	-3.92777	-3.83574

## Sheet: Finalised Mean +SD
medMz	medRt	compound	Category	Mean log2 ratio (indolmycin treated/untreated)						Standard Deviation
				30	58	68	78	88	(hr)	30	58	68	78	88	(hr)
101.024	15.5482	Succinate semialdehyde	T	-0.130304	-0.281237	-0.331455	-0.105292	-0.439749		0.305484	0.286461	0.123334	0.0614822	0.377254
114.056	12.7077	Proline	A	0.0250155	0.057754	-0.0511824	-0.206583	-0.371175		0.150359	0.279229	0.042155	0.17219	0.200181
115.004	16.6742	Fumarate	T	0.136354	-0.238119	-0.704311	-0.697705	-0.00183653		0.127288	0.549468	0.101862	0.334492	0.868781
102.056	14.6981	4-Aminobutanoate		0.234981	0.105979	-0.10496	-0.0284874	0.125168		0.28629	0.258682	0.338099	0.144174	0.201379
116.072	12.44	Valine	A	-0.0238618	0.0700452	-0.116017	-0.342277	-0.515077		0.180449	0.373772	0.109564	0.141428	0.189197
118.051	14.4487	Threonine	A	0.0509663	-0.0689006	-0.0203824	-0.181146	-0.410173		0.383308	0.103366	0.0643076	0.197541	0.31703
128.035	14.7022	Pyroglutamic acid	M	0.129478	0.113507	-0.0196598	-0.0579352	0.0754888		0.133927	0.177575	0.224552	0.180087	0.129053
128.071	12.2992	Pipecolic acid	M	-0.121245	-0.692002	-1.05908	-2.08716	-2.80928		0.196434	0.672208	0.213754	0.257213	0.565174
130.087	10.7309	Leucine	A	0.139128	0.122721	-0.117204	-0.129925	-0.220981		0.110024	0.440555	0.120317	0.144541	0.0672872
130.087	11.2045	Isoleucine	A	0.164954	0.194139	-0.0402888	0.126506	0.0766669		0.128559	0.454383	0.0895361	0.126662	0.125838
131.083	22.5192	Ornithine	A	0.225772	0.00730162	-0.105918	0.116134	-0.0509654		0.0533516	0.979334	0.0708253	0.19977	0.1318
132.03	15.0009	Aspartic Acid	A	0.075641	0.025563	-0.0187133	-0.120137	-0.395848		0.0858847	0.0279892	0.229322	0.234336	0.344053
133.014	16.0407	Malate	A	-0.0232987	0.0733025	-0.240815	-0.494988	-0.419499		0.253253	0.233989	0.0443247	0.187346	0.51833
135.03	12.7122	Threonate	M	-0.345369	0.0870483	0.32139	0.065479	-0.393325		0.507266	0.219755	0.0726937	0.117834	0.582173
140.012	15.7717	Ethanolamine phosphate	L	0.326369	0.175998	0.111909	-0.0502275	0.159837		0.156646	0.644682	0.101029	0.510777	0.502706
145.014	15.5709	2-Ketoglutarate	T	-0.152204	-0.39221	-0.406183	-0.0780584	-0.555972		0.449366	0.359148	0.19719	0.0621831	0.593861
145.062	14.9693	Glutamine	A	0.02901	0.164913	-0.0538646	0.0559922	0.185586		0.0909138	0.413256	0.159485	0.147542	0.0416027
145.098	24.0212	Lysine	A	-0.00517544	-0.199716	-0.579988	-1.11365	-1.31871		0.151431	1.18693	0.296956	0.450412	0.632162
146.046	14.7305	Glutamate	A	0.127161	0.101378	0.0242809	-0.0645962	0.0134109		0.0492061	0.173751	0.089407	0.12657	0.181728
146.046	10.813	O-acetyl-L-serine	A	0.224068	-0.534664	-0.959577	-1.09957	-1.26179		0.247037	0.403032	0.490396	0.320752	0.402844
148.044	11.4847	Methionine	A	0.0374636	0.21614	0.0245636	0.0588864	-0.00260549		0.285667	0.321364	0.177599	0.167314	0.304748
149.046	12.1752	D-Ribose	P	-0.0226324	0.0872436	0.253642	0.124049	0.122556		0.269114	0.0787815	0.0733787	0.0717668	0.300774
155.01	10.2223	Orotate	Pyr	0.154063	-0.940092	-1.0687	-0.902494	-1.77192		0.121824	0.424562	0.37111	0.0634786	0.621709
157.025	11.2629	Dihydroorotate	Pyr	-0.236563	0.0313067	-0.802511	-0.882485	-0.600524		0.131392	0.192666	0.186657	0.415832	0.361362
163.04	13.0559	trans-2-Hydroxycinnamate	M	0.250773	0.103437	0.00725404	-0.0447112	-0.129512		0.172603	0.212254	0.099412	0.154707	0.214038
164.038	13.4552	L-Methionine S-oxide	A	0.164811	-0.280941	-0.561848	0.231812	-0.147175		0.213172	0.101044	0.711925	0.526372	0.27592
164.071	10.0238	Phenylalanine	A	0.0408107	0.0847902	-0.137265	-0.252772	-0.333842		0.121338	0.31631	0.15068	0.141174	0.0814895
166.975	17.6564	Phosphoenolpyruvate	Gly	0.326081	0.236397	-0.0344129	0.357629	0.367844		0.170446	0.861363	0.15717	0.0328204	0.386899
168.991	16.0011	Glyceraldehyde 3-phosphate	Gly	-0.028309	0.108277	-0.197381	-0.577081	-0.637936		0.160211	0.600868	0.181481	0.120171	0.161497
168.991	15.3133	Dihydroxy-acetone-phosphate	Gly	0.108806	0.0904471	0.208279	0.419161	0.99601		0.237843	0.263543	0.443506	0.0599213	0.267402
171.006	14.8701	sn-Glycerol 3-phosphate	Gly	0.205009	0.0765203	-0.000277396	-0.0452194	-0.182717		0.338627	0.198929	0.330467	0.533808	0.555865
173.009	18.3501	cis-Aconitic acid	T	0.00217693	-0.0630631	-0.237919	-0.377637	-0.300725		0.183011	0.370206	0.0750238	0.0880723	0.102099
173.104	25.4908	Arginine	A	0.0574631	0.0467146	-0.0987521	-0.192945	-0.22836		0.145723	0.569313	0.0635257	0.0897061	0.146566
174.041	14.6433	N-Acetyl-L-aspartate	A	0.141769	0.00664691	-0.00130967	-0.0947248	-0.281543		0.0304305	0.276722	0.128695	0.0409096	0.132779
174.088	15.7782	L-Citrulline	A	-0.044617	0.0676425	-0.00594585	0.155334	-0.190479		0.440703	0.377684	0.133388	0.283231	0.287059
175.036	16.6875	N-Carbamoyl-L-aspartate	Pyr	-0.0372683	-0.0266324	-0.782221	-0.781854	-0.111469		0.201867	0.363079	0.129676	0.271901	0.337692
179.056	17.0305	myo-Inositol	Gly	0.0544477	0.0911725	-0.0321388	0.0478545	-0.0304503		0.16571	0.415765	0.0760569	0.0563554	0.0913622
179.056	12.9589	alpha-D-Glucose	Gly	0.0623284	0.119396	0.230175	0.0848699	-0.0773391		0.284281	0.172044	0.138913	0.205366	0.269744
179.056	13.1929	L-Galactose	Gly	0.0220564	0.309729	0.128504	-0.182121	0.0460189		0.27752	0.630704	0.0728126	0.381715	0.209765
179.056	11.1524	D-Fructose	Gly	0.0489071	0.223109	0.0661343	0.157506	0.274372		0.122454	0.446344	0.0382953	0.176081	0.0719771
180.066	13.0507	Tyrosine	A	0.0718659	0.111822	0.0027784	-0.0636633	-0.12073		0.189359	0.231747	0.103722	0.0592747	0.0714841
181.069	13.0527	Sorbitol	Gly	0.0954009	0.0673118	0.00425596	-0.329192	-0.212244		0.161189	0.189759	0.0834792	0.462488	0.17476
181.072	13.981	Mannitol	Gly	0.319875	-0.0193036	0.0935822	0.102109	-0.334106		0.225674	0.117093	0.0302089	0.241826	0.24078
182.059	14.7944	Phosphocholine	L	-0.574247	0.0304213	-0.271058	0.610251	1.18452		0.166896	0.445992	0.158417	0.12906	0.253296
184.986	16.7655	3-Phospho-D-glycerate	Gly	0.0263932	-0.0131962	-0.132434	-0.021932	-0.0337599		0.209742	0.260005	0.0247055	0.0998739	0.193793
188.057	14.1411	N-Acetyl-L-glutamate	A	0.365279	0.287097	-0.464784	-0.566122	-1.32077		0.0316355	0.914892	0.200828	0.392529	0.14907
189.088	11.3881	Al-Thr	Pep	-0.165808	-0.963094	-0.699132	-2.7068	-3.50333		0.0904134	0.430706	0.196464	0.354392	1.74602
191.02	17.8825	Citrate	T	0.084128	0.0680223	-0.0746444	-0.0474911	-0.0252876		0.046283	0.535357	0.052964	0.0856819	0.316984
195.051	14.5385	Gluconate	Gly	0.212338	0.0905363	-0.0250935	0.129113	0.183462		0.255843	0.237861	0.245197	0.0390623	0.0810178
201.088	13.9987	Pro-Ser	Pep	-0.250397	-0.880002	-0.262335	-1.15028	-1.89007		0.179023	0.345653	0.113446	0.259353	0.748614
203.067	10.9109	gamma-Glutamylglycine	Pep	-0.0368065	-0.19353	-0.119526	-0.55464	-1.31065		0.185499	0.187169	0.223442	0.301655	0.254444
203.103	9.47174	VS	Pep	-0.192334	-0.739064	-1.21394	-2.667	-1.82946		0.0552297	0.312088	0.716202	0.237629	0.888816
215.103	11.6201	2-DOR5P/DOXP	P	-0.0783962	-0.889148	-0.810307	-2.09295	-4.65337		0.20023	0.530015	0.222269	0.242212	1.82269
217.083	10.0802	gamma-L-Glutamyl-D-alanine	Pep	0.0442131	0.120982	-0.345942	-0.909483	-1.25438		0.206526	0.423851	0.298109	0.479867	0.291806
229.012	15.5865	D-Ribose 5-phosphate	P	0.0851002	0.0936642	-0.0946037	-0.0772033	-0.0531322		0.0321655	0.221996	0.301201	0.16715	0.163996
231.099	13.5794	VD	Pep	-0.139318	-0.489336	-0.660634	-1.77599	-1.39914		0.0107608	0.678356	0.297924	0.381035	1.01188
245.043	12.8435	Glycerophosphoglycerol	L	-0.0409782	-0.357781	-0.082784	-0.424493	-1.0995		0.317599	0.284271	0.146813	0.284838	0.411711
249.055	14.1431	gamma-L-Glutamyl-L-cysteine	Pep	-1.03325	0	-1.451	-0.430223	0.963036		0.657347	0	2.5132	0.375019	0.847914
259.022	16.6652	D-Glucose 6-phosphate	Gly	0.0810639	-0.0209985	-0.183937	-0.195467	-0.669186		0.0499567	0.417805	0.143727	0.203769	0.227379
259.023	15.8614	D-Fructose 6-phosphate	Gly	0.110371	0.163847	-0.17316	-0.177275	-0.795287		0.107634	0.523942	0.0992108	0.308248	0.255789
259.022	16.1291	D-Galactose 6-phosphate	Gly	0.0260777	-0.287023	-0.220306	-0.263056	-0.897326		0.0487784	0.791824	0.113558	0.227356	0.335749
259.023	17.0683	1D-myo-Inositol 3-phosphate	Gly	-0.114364	-0.591159	-0.633173	-0.612859	-1.11568		0.162585	0.261651	0.170892	0.219399	0.196306
259.023	15.142	Hexose-1-phosphate	Gly	0.114395	0.0188428	-0.0702377	0.0659493	-0.108892		0.0967594	0.249359	0.0630855	0.0823746	0.090744
259.13	11.003	L-gamma-glutamyl-L-Leucine	Pep	0.120849	0.0403033	-0.0802711	-0.059231	0.182932		0.289869	0.234286	0.163966	0.152481	0.249608
264.952	17.6565	1-3-diphopshateglycerate	Gly	0.2429	0.237943	-0.0318455	0.33948	0.333599		0.131023	0.815406	0.138811	0.103322	0.330062
275.018	17.4751	6-Phospho-D-gluconate	P	0.0306444	-0.0469312	-0.00143264	-0.122988	-0.234522		0.14302	0.199953	0.0661543	0.123782	0.219257
275.088	14.0158	Glu-Glu	Pep	-0.171452	-0.404077	-0.219081	-0.737818	-1.77825		0.278133	0.166943	0.206675	0.170003	0.689497
276.989	15.597	2-C-Methyl-D-erythritol 2-4-cyclodiphosphate	Iso	0.55319	0.503391	-0.314488	-1.52435	-1.99889		0.180743	0.53649	0.278179	0.528607	0.185586
287.052	12.5775	Orotidine	Pyr	-0.299476	-0.132748	0.346426	-0.0223244	-0.149072		0.52293	0.888154	0.131846	0.125952	0.605165
289.033	16.1263	Sedoheptulose-1/7-phosphate	P	0.0896579	0.12066	0.127822	-0.259262	-0.166046		0.0128309	0.5827	0.108578	0.426717	0.511612
297.066	7.51885	5-Methyl-thioinosine	M	0.166778	-0.387797	-0.477631	-0.427225	-0.697694		0.283098	0.33625	0.284984	0.317922	0.196394
300.12	14.6734	Gly-Pro-Glu	Pep	0.0125319	-0.767118	-1.43745	-2.54741	-3.11815		0.0909784	0.669038	0.31942	0.437628	0.33438
303.083	16.583	N-Acetyl-aspartyl-glutamate	Pep	-0.189082	-0.199005	-0.380412	-0.783343	-0.549793		0.0783298	0.568196	0.1316	0.252794	0.350657
306.077	14.3213	Glutathione	C	0.086259	-0.128006	-0.11482	-0.105652	0.174556		0.228102	0.0825951	0.257974	0.47573	0.234512
320.092	13.4683	S-Methyl GSH	C	-0.0573323	-0.194993	0.0161341	-0.192545	-0.440377		0.087086	0.177958	0.175454	0.446688	0.283106
322.045	15.7216	CMP	N	-0.147811	0.300293	-0.158397	0.348672	1.34972		0.16648	0.860333	0.429387	0.343171	0.259116
323.029	15.0479	UMP	N	-0.322847	-0.172389	-0.155056	-0.46553	0.0107507		0.126999	0.526556	0.297551	0.381862	0.455467
328.046	14.0196	Cyclic AMP	N	-0.0212984	-0.336291	-0.615453	0.0995826	-0.600555		0.571175	0.975895	0.121922	0.466702	0.134874
334.033	15.1188	Nicotinic acid mononucleotide	N	-0.0657382	0.133387	-0.160797	-0.015796	-0.271851		0.212186	0.523703	0.00864438	0.236443	0.267295
338.989	17.5804	fructose-1-6-bisphosphate	Gly	0.260952	0.200302	-0.0340675	-0.00117449	0.208853		0.155705	0.768341	0.216354	0.082001	0.443593
346.056	13.6029	AMP	N	0.0580691	-0.0474303	0.310243	-0.0320613	0.154004		0.0367382	0.32117	0.207183	0.159988	0.660307
347.04	15.318	IMP	N	0.107159	0.0254326	-0.118083	-0.196962	-0.0436029		0.11464	0.395288	0.142696	0.190656	0.312443
362.051	16.5474	GMP	N	-0.198586	-0.355899	0.542761	-0.263573	-0.39948		0.270084	0.0192365	0.414437	0.360688	0.778021
378.098	12.329	Lactoylglutathione	C	-0.0617772	-0.101761	-0.098572	-0.881728	-1.12114		0.173945	0.213012	0.147013	0.291135	0.496331
383.114	13.4211	S-Adenosyl-L-homocysteine	C	-0.79728	-0.236791	-0.43591	-0.600987	-0.904357		0.266732	0.134546	0.242346	0.661316	0.656847
401.016	15.5717	dTDP	N	-0.036569	-0.565844	#NUM!	-0.0728826	0.929904		0.0569312	0.153043	#NUM!	0.365524	0.868819
402.011	16.7483	CDP	N	-0.0219563	0.0117949	-0.119985	-0.0442611	0.329796		0.0787617	0.80985	0.0462932	0.167737	0.357514
402.199	14.8792	Glu-Lys-Gln	Pep	-0.153005	-0.639956	-0.995694	-0.972872	-1.08939		0.271705	0.751008	0.906523	0.270011	0.343784
402.995	16.2676	UDP	N	-0.0662261	-0.273011	-0.476759	-0.581463	-0.412834		0.0940166	0.426066	0.21266	0.203122	0.215448
422.087	18.2596	S-(1,2-DICARBOXYETHYL)GLUTATHIONE	C	0.0303206	0.0588509	-0.0925355	-0.123348	-0.148644		0.0719011	0.47696	0.101289	0.157621	0.0605609
426.022	14.8728	ADP	N	0.146082	0.0638579	0.0966479	0.0412439	-0.0253667		0.0985361	0.568716	0.146902	0.0917818	0.249388
427.007	16.4252	IDP	N	0.447327	0.23297	0.026717	-0.0196755	0.0883461		0.179403	0.679379	0.255052	0.372179	0.226826
429.058	15.2053	CMP-2-aminoethylphosphonate	M	0.0854108	0.123973	-0.0471375	-0.188387	0.315906		0.123257	0.407345	0.0809224	0.158904	0.0691847
445.053	16.2334	CDP-ethanolamine	L	0.144719	-0.104783	-0.304541	-0.181003	-0.0145577		0.087629	0.60851	0.146668	0.295842	0.315889
465.982	16.9108	dCTP	N	-0.106747	0.119287	-0.485304	-0.722204	0.261612		0.144845	0.511843	0.167706	0.170084	0.078022
474.262	4.65597	LysoPE(0:0/18:3)	L	0.277517	-0.0164437	0.0408532	-1.0146	-1.08427		0.263591	0.299546	0.140247	0.600551	0.993822
480.981	15.6022	dTTP	N	-0.166357	-0.853456	-1.11275	-0.449256	0.626237		0.148997	1.32684	0.385437	0.153922	0.0583269
481.977	17.772	CTP	N	-0.0843591	-0.179377	-0.634669	-0.296975	-0.463882		0.155069	0.64508	0.153129	0.240803	0.0655041
505.988	15.9788	ATP	N	0.138248	0.0792493	-0.147582	0.0218086	-0.114213		0.146525	0.56698	0.00697089	0.142657	0.155785
489.993	15.1777	dATP	N	0.00881848	0.0564807	-0.264811	-0.123508	0.0942617		0.10033	0.621238	0.14313	0.130412	0.0562689
500.278	4.53023	LysoPE(0:0/20:4)	L	-0.103681	-0.106015	0.156	-0.985822	-0.650698		0.38839	0.181178	0.0286878	0.300308	0.312545
522.283	4.10177	LysoPG(18:0/0:0)	L	0.258784	-0.259601	-0.531384	-0.588568	-1.48203		0.122466	0.294647	0.398932	0.190608	0.128386
521.983	18.676	GTP	N	0.0126135	-0.0334042	-0.388513	-0.397575	-0.822091		0.116308	0.794832	0.0420248	0.185096	0.0319411
540.053	14.0421	Cyclic ADP-ribose	N	0.0611573	-0.233961	-0.329775	-0.226925	-0.544069		0.256447	0.46954	0.046708	0.11355	0.135986
558.066	14.7669	ADP-D-ribose	SugN	0.167914	-0.405401	-0.111301	-0.332876	-0.841679		0.463364	0.573835	0.471302	0.182279	0.287923
565.047	16.28	UDP-D-galactose	SugN	0.0062431	-0.0291504	-0.16375	-0.160979	-0.162948		0.0811083	0.456738	0.132362	0.150852	0.125966
604.07	18.0415	GDP-mannose	SugN	-0.0106474	-0.0847561	-0.143742	-0.129301	-0.526496		0.109105	0.548727	0.0499388	0.158198	0.104436
606.075	15.0475	UDP-N-acetyl-D-galactosamine	SugN	0.0107975	-0.116782	-0.16912	-0.222722	-0.189316		0.0534437	0.429466	0.0442557	0.103051	0.147212
611.145	17.1698	Glutathione disulfide	C	0.173086	0.289056	-0.349146	-0.372068	-0.147028		0.341496	1.09433	0.102839	0.306789	0.41698
662.102	14.0817	NAD+	C	-0.250938	-0.546942	-0.0352157	-0.425608	-0.690859		0.444346	0.292569	0.113471	0.194755	0.496622
742.069	16.4706	NADP+	C	-0.0367016	0.14499	-0.32393	-0.286887	0.183658		0.263358	0.870352	0.160699	0.235224	0.459768
766.108	13.402	CoA	C	0.150768	-0.0088688	-0.203165	-0.455744	-0.217783		0.0981757	0.414415	0.159408	0.384156	0.141576
784.149	11.3604	FAD	C	0.146967	0.00223775	-0.274724	-0.416338	-0.840171		0.157634	0.32638	0.214374	0.384131	0.226902
808.12	12.1205	Acetyl-CoA	T	0.101734	-0.014267	-0.183983	-0.352068	-0.935236		0.142024	0.382511	0.159089	0.237102	0.476687
88.0402	15.0028	Alanine	A	0.200684	0.0914414	-0.0988934	-0.0718255	-0.154713		0.267382	0.123028	0.252641	0.238724	0.29842
88.0402	14.5845	Sarcosine	A	0.162972	0.194436	-0.0621517	0.0226664	-0.175		0.21201	0.283147	0.114286	0.163501	0.393414
89.0244	9.61261	Lactate	Gly	-0.0376335	0.0872466	-0.246802	-0.665656	-1.4786		0.410003	0.478904	0.425879	0.192963	0.165849
130.051	14.3982	5-Aminolevulinate	M	0.0521031	0.0103445	0.00991671	0.0381414	0.0120163		0.200878	0.239527	0.071133	0.107456	0.0365585
138.98	15.6136	Acetylphosphate	M	-0.251565	-0.188448	0.0464774	0.0669369	0.188619		0.518103	0.790336	0.245712	0.638881	0.221042
168.066	7.98519	Pyridoxine	C	0.775015	0.0999927	-0.0183634	-0.0292278	-0.134001		0.59636	0.44836	0.149514	0.302879	0.282466
218.104	8.54373	pantothenate	C	0.160782	0.229959	0.105533	0.195988	0.553374		0.0435888	0.508279	0.134524	0.0273592	0.222223
267.074	10.8903	Inosine	N	0.162703	0.174535	-0.115796	-0.122845	-0.0765428		0.184564	0.308292	0.287251	0.218813	0.438874
298.069	7.58909	D-4--Phosphopantothenate	C	0.253982	-0.730778	-0.165437	-0.432398	-1.24362		0.161001	1.06493	0.988574	0.386062	0.827629
357.089	9.89908	Pantetheine 4--phosphate	C	-0.188771	0.19776	-0.254111	-0.619744	0.31907		0.342974	0.238961	0.231575	0.305617	0.144006
375.132	14.749	Riboflavin	C	0.297693	0.0506691	0.205377	0.0138659	-0.405078		0.529704	0.235698	0.616825	0.538876	0.405046
442.017	17.6957	GDP	N	-0.00162777	-0.129371	-0.200913	-0.394349	-0.511503		0.02319	0.805183	0.15228	0.143218	0.465805
455.098	11.3669	FMN	N	0.0192271	0.00659597	-0.116495	0.0275148	0.0266904		0.114421	0.360618	0.217545	0.269402	0.133916
599.304	7.92669	VLSPAD	Pep	0.100041	-1.78382	-1.20633	-1.43992	-2.40871		0.345311	0.670751	0.557759	0.431452	0.720715
484.277	3.87074	VLSPA	Pep	-0.239596	-0.265554	-0.944019	-1.05941	0.0337099		0.194718	0.152306	0.447426	0.140868	0.501502
564.315	6.95108	VHLTP	Pep	0.146943	-0.399025	-0.619207	-1.30578	-0.86696		0.85273	0.870903	0.0967119	0.526393	0.282621
467.261	7.1361	VHLT	Pep	0.27214	0.809757	-0.231572	-0.580519	-0.39		0.94864	0.669298	0.326798	0.739118	0.0866504
688.331	7.64797	VDPVNF	Pep	-0.00936356	-0.659962	-0.967956	-2.8546	-3.74087		0.345663	0.537754	0.594833	0.664422	0.44266
516.231	13.3945	VDEVG	Pep	-0.00462957	-0.529878	-1.05734	-3.47468	-5.17269		0.407351	0.201742	0.594294	0.216999	0.276114
496.241	14.6505	TSKY	Pep	-0.148698	-0.532327	-0.548693	-1.1731	-1.39182		0.0389295	0.702842	0.0836375	0.191241	0.347479
631.277	13.4641	TPDAVM	Pep	-0.16477	-0.0906909	-2.00513	-3.60421	-4.05191		0.139622	1.01577	1.4537	0.593448	1.18472
459.257	13.9706	TNVK	Pep	-0.127673	-1.03113	-1.02089	-2.2272	-3.07977		0.0674234	0.57364	0.233695	0.200389	0.618107
529.241	8.09253	PWTQ	Pep	0.174916	-0.257997	-1.06857	-3.35217	-4.1142		0.0914318	0.501247	0.252089	0.762673	0.387196
412.22	9.20617	PVQA	Pep	0.132795	-0.800696	-1.20414	-2.03885	-1.98709		0.283555	0.992014	0.346648	0.423719	0.183061
341.183	9.49003	PVQ	Pep	-0.0158131	-0.830026	-0.177273	-2.68829	-4.00372		0.1241	1.06862	0.0601671	0.114554	0.40812
474.235	6.89971	PVNF	Pep	-0.0730632	-0.746752	-1.37707	-2.75437	-3.61258		0.160058	0.258302	0.412039	0.371761	0.720994
580.312	30.0642	PPVQAA	Pep	0.332531	0.376857	-0.274505	0.202184	-0.0660582		0.182545	0.770956	0.210157	0.307558	0.387824
438.236	10.6871	PPVQ	Pep	0.0689672	-0.817605	-1.04478	-2.94392	-4.3903		0.172654	0.462599	0.137424	0.39972	0.988212
499.252	9.07807	PNALS	Pep	0.113881	-0.894718	-1.19799	-2.95182	-4.60405		0.239299	0.871693	0.444136	0.855577	1.28654
513.209	10.9106	PHFD	Pep	-0.237916	-0.615654	-0.511975	-0.755374	-0.957613		0.204362	1.37181	0.395563	0.275823	0.146093
504.21	12.389	PENF	Pep	0.208783	1.01922	-1.34669	-3.31156	-4.54895		0.257211	1.11597	0.574474	1.1393	0.939231
500.236	16.2249	PEEK	Pep	0.0489939	-0.495847	-1.00529	-2.24783	-1.72761		0.171747	1.19624	0.0846095	0.178707	0.461652
372.141	16.7405	PEE	Pep	0.0637398	-0.318535	-1.15995	-3.06858	-3.80474		0.14923	0.752499	0.0935576	0.32044	0.224911
243.099	15.0415	PE	Pep	0.0249551	-0.374726	-0.909661	-1.91802	-1.37559		0.00250106	0.363847	0.046893	0.296938	0.62997
229.083	15.432	PD	Pep	-0.229508	-0.755319	-0.742513	-1.82789	-2.73176		0.261683	0.299765	0.0883716	0.0783246	0.61377
421.221	9.60167	PAVH	Pep	0.00897389	-0.0670072	-1.03522	-2.5236	-2.95096		0.616814	0.552688	0.322399	0.34551	0.38909
245.114	12.4987	LD	Pep	0.182252	0.0344651	-0.0645936	-0.192858	-0.215344		0.154631	0.320947	0.117328	0.114246	0.14602
855.364	11.8919	HVDPENF	Pep	0.156193	-0.875888	-1.00485	-2.91952	-3.04896		0.0667674	1.31248	0.170778	0.627474	0.80158
483.184	15.3854	HVDD	Pep	0.133971	-0.961818	-1.28312	-2.4124	-3.0196		0.164597	0.395025	0.186942	0.32749	0.4515
382.173	11.1483	HLD	Pep	0.0565471	-0.602857	-1.54123	-3.10296	-3.71734		0.129994	0.626128	0.240955	0.342021	0.44646
444.209	11.8075	GGEAL	Pep	0.079857	-0.863079	-1.31965	-3.43727	-4.12993		0.109949	0.442861	0.415843	0.701064	0.202469
423.152	11.5707	GEYG	Pep	0.161032	0.208033	-0.134458	-0.24509	-0.577391		0.291436	0.361072	0.0973491	0.483658	0.283875
449.186	4.62497	[Geranylgeranyl pyrophosphate]	Iso	-0.270202	-0.877409	-1.81718	-3.35042	-3.31592		0.170871	0.683004	0.666952	0.695727	0.680237
381.123	5.23358	Farnesyl diphosphate	Iso	0.202622	-0.205262	-0.196846	-3.43048	-3.8161		0.952099	0.355524	0.340947	0.996306	1.37939

## Sheet: Heatmap Format
compound		Mean log2 ratio (indolmycin treated/untreated)
Time (hr)		30	58	68	78	88
High		5	5	5	5	5
Low		-5	-5	-5	-5	-5
Proline	A	0.0250155	0.057754	-0.0511824	-0.206583	-0.371175
Valine	A	-0.0238618	0.0700452	-0.116017	-0.342277	-0.515077
Threonine	A	0.0509663	-0.0689006	-0.0203824	-0.181146	-0.410173
Leucine	A	0.139128	0.122721	-0.117204	-0.129925	-0.220981
Isoleucine	A	0.164954	0.194139	-0.0402888	0.126506	0.0766669
Ornithine	A	0.225772	0.00730162	-0.105918	0.116134	-0.0509654
Aspartic Acid	A	0.075641	0.025563	-0.0187133	-0.120137	-0.395848
Malate	A	-0.0232987	0.0733025	-0.240815	-0.494988	-0.419499
Glutamine	A	0.02901	0.164913	-0.0538646	0.0559922	0.185586
Lysine	A	-0.00517544	-0.199716	-0.579988	-1.11365	-1.31871
Glutamate	A	0.127161	0.101378	0.0242809	-0.0645962	0.0134109
O-acetyl-L-serine	A	0.224068	-0.534664	-0.959577	-1.09957	-1.26179
Methionine	A	0.0374636	0.21614	0.0245636	0.0588864	-0.00260549
L-Methionine S-oxide	A	0.164811	-0.280941	-0.561848	0.231812	-0.147175
Phenylalanine	A	0.0408107	0.0847902	-0.137265	-0.252772	-0.333842
Arginine	A	0.0574631	0.0467146	-0.0987521	-0.192945	-0.22836
N-Acetyl-L-aspartate	A	0.141769	0.00664691	-0.00130967	-0.0947248	-0.281543
L-Citrulline	A	-0.044617	0.0676425	-0.00594585	0.155334	-0.190479
Tyrosine	A	0.0718659	0.111822	0.0027784	-0.0636633	-0.12073
N-Acetyl-L-glutamate	A	0.365279	0.287097	-0.464784	-0.566122	-1.32077
Alanine	A	0.200684	0.0914414	-0.0988934	-0.0718255	-0.154713
Sarcosine	A	0.162972	0.194436	-0.0621517	0.0226664	-0.175
Phosphoenolpyruvate	Gly	0.326081	0.236397	-0.0344129	0.357629	0.367844
Glyceraldehyde 3-phosphate	Gly	-0.028309	0.108277	-0.197381	-0.577081	-0.637936
Dihydroxy-acetone-phosphate	Gly	0.108806	0.0904471	0.208279	0.419161	0.99601
sn-Glycerol 3-phosphate	Gly	0.205009	0.0765203	-0.000277396	-0.0452194	-0.182717
myo-Inositol	Gly	0.0544477	0.0911725	-0.0321388	0.0478545	-0.0304503
alpha-D-Glucose	Gly	0.0623284	0.119396	0.230175	0.0848699	-0.0773391
L-Galactose	Gly	0.0220564	0.309729	0.128504	-0.182121	0.0460189
D-Fructose	Gly	0.0489071	0.223109	0.0661343	0.157506	0.274372
Sorbitol	Gly	0.0954009	0.0673118	0.00425596	-0.329192	-0.212244
Mannitol	Gly	0.319875	-0.0193036	0.0935822	0.102109	-0.334106
3-Phospho-D-glycerate	Gly	0.0263932	-0.0131962	-0.132434	-0.021932	-0.0337599
Gluconate	Gly	0.212338	0.0905363	-0.0250935	0.129113	0.183462
D-Glucose 6-phosphate	Gly	0.0810639	-0.0209985	-0.183937	-0.195467	-0.669186
D-Fructose 6-phosphate	Gly	0.110371	0.163847	-0.17316	-0.177275	-0.795287
D-Galactose 6-phosphate	Gly	0.0260777	-0.287023	-0.220306	-0.263056	-0.897326
1D-myo-Inositol 3-phosphate	Gly	-0.114364	-0.591159	-0.633173	-0.612859	-1.11568
Hexose-1-phosphate	Gly	0.114395	0.0188428	-0.0702377	0.0659493	-0.108892
1-3-diphopshateglycerate	Gly	0.2429	0.237943	-0.0318455	0.33948	0.333599
fructose-1-6-bisphosphate	Gly	0.260952	0.200302	-0.0340675	-0.00117449	0.208853
Lactate	Gly	-0.0376335	0.0872466	-0.246802	-0.665656	-1.4786
D-Ribose	P	-0.0226324	0.0872436	0.253642	0.124049	0.122556
2-DOR5P/DOXP	P	-0.0783962	-0.889148	-0.810307	-2.09295	-4.65337
D-Ribose 5-phosphate	P	0.0851002	0.0936642	-0.0946037	-0.0772033	-0.0531322
6-Phospho-D-gluconate	P	0.0306444	-0.0469312	-0.00143264	-0.122988	-0.234522
Sedoheptulose-1/7-phosphate	P	0.0896579	0.12066	0.127822	-0.259262	-0.166046
ADP-D-ribose	SugN	0.167914	-0.405401	-0.111301	-0.332876	-0.841679
UDP-D-galactose	SugN	0.0062431	-0.0291504	-0.16375	-0.160979	-0.162948
GDP-mannose	SugN	-0.0106474	-0.0847561	-0.143742	-0.129301	-0.526496
UDP-N-acetyl-D-galactosamine	SugN	0.0107975	-0.116782	-0.16912	-0.222722	-0.189316
Succinate semialdehyde	T	-0.130304	-0.281237	-0.331455	-0.105292	-0.439749
Fumarate	T	0.136354	-0.238119	-0.704311	-0.697705	-0.00183653
2-Ketoglutarate	T	-0.152204	-0.39221	-0.406183	-0.0780584	-0.555972
cis-Aconitic acid	T	0.00217693	-0.0630631	-0.237919	-0.377637	-0.300725
Citrate	T	0.084128	0.0680223	-0.0746444	-0.0474911	-0.0252876
Acetyl-CoA	T	0.101734	-0.014267	-0.183983	-0.352068	-0.935236
Glutathione	C	0.086259	-0.128006	-0.11482	-0.105652	0.174556
S-Methyl GSH	C	-0.0573323	-0.194993	0.0161341	-0.192545	-0.440377
Lactoylglutathione	C	-0.0617772	-0.101761	-0.098572	-0.881728	-1.12114
S-Adenosyl-L-homocysteine	C	-0.79728	-0.236791	-0.43591	-0.600987	-0.904357
S-(1,2-DICARBOXYETHYL)GLUTATHIONE	C	0.0303206	0.0588509	-0.0925355	-0.123348	-0.148644
Glutathione disulfide	C	0.173086	0.289056	-0.349146	-0.372068	-0.147028
NAD+	C	-0.250938	-0.546942	-0.0352157	-0.425608	-0.690859
NADP+	C	-0.0367016	0.14499	-0.32393	-0.286887	0.183658
CoA	C	0.150768	-0.0088688	-0.203165	-0.455744	-0.217783
FAD	C	0.146967	0.00223775	-0.274724	-0.416338	-0.840171
Pyridoxine	C	0.775015	0.0999927	-0.0183634	-0.0292278	-0.134001
pantothenate	C	0.160782	0.229959	0.105533	0.195988	0.553374
D-4--Phosphopantothenate	C	0.253982	-0.730778	-0.165437	-0.432398	-1.24362
Pantetheine 4--phosphate	C	-0.188771	0.19776	-0.254111	-0.619744	0.31907
Riboflavin	C	0.297693	0.0506691	0.205377	0.0138659	-0.405078
4-Aminobutanoate	C	0.234981	0.105979	-0.10496	-0.0284874	0.125168
2-C-Methyl-D-erythritol 2-4-cyclodiphosphate	Iso	0.55319	0.503391	-0.314488	-1.52435	-1.99889
[Geranylgeranyl pyrophosphate]	Iso	-0.270202	-0.877409	-1.81718	-3.35042	-3.31592
Farnesyl diphosphate	Iso	0.202622	-0.205262	-0.196846	-3.43048	-3.8161
Ethanolamine phosphate	L	0.326369	0.175998	0.111909	-0.0502275	0.159837
Phosphocholine	L	-0.574247	0.0304213	-0.271058	0.610251	1.18452
Glycerophosphoglycerol	L	-0.0409782	-0.357781	-0.082784	-0.424493	-1.0995
CDP-ethanolamine	L	0.144719	-0.104783	-0.304541	-0.181003	-0.0145577
LysoPE(0:0/18:3)	L	0.277517	-0.0164437	0.0408532	-1.0146	-1.08427
LysoPE(0:0/20:4)	L	-0.103681	-0.106015	0.156	-0.985822	-0.650698
LysoPG(18:0/0:0)	L	0.258784	-0.259601	-0.531384	-0.588568	-1.48203
Pyroglutamic acid	M	0.129478	0.113507	-0.0196598	-0.0579352	0.0754888
Pipecolic acid	M	-0.121245	-0.692002	-1.05908	-2.08716	-2.80928
Threonate	M	-0.345369	0.0870483	0.32139	0.065479	-0.393325
trans-2-Hydroxycinnamate	M	0.250773	0.103437	0.00725404	-0.0447112	-0.129512
5-Methyl-thioinosine	M	0.166778	-0.387797	-0.477631	-0.427225	-0.697694
CMP-2-aminoethylphosphonate	M	0.0854108	0.123973	-0.0471375	-0.188387	0.315906
5-Aminolevulinate	M	0.0521031	0.0103445	0.00991671	0.0381414	0.0120163
Acetylphosphate	M	-0.251565	-0.188448	0.0464774	0.0669369	0.188619
CMP	N	-0.147811	0.300293	-0.158397	0.348672	1.34972
UMP	N	-0.322847	-0.172389	-0.155056	-0.46553	0.0107507
Cyclic AMP	N	-0.0212984	-0.336291	-0.615453	0.0995826	-0.600555
Nicotinic acid mononucleotide	N	-0.0657382	0.133387	-0.160797	-0.015796	-0.271851
AMP	N	0.0580691	-0.0474303	0.310243	-0.0320613	0.154004
IMP	N	0.107159	0.0254326	-0.118083	-0.196962	-0.0436029
GMP	N	-0.198586	-0.355899	0.542761	-0.263573	-0.39948
dTDP	N	-0.036569	-0.565844	#NUM!	-0.0728826	0.929904
CDP	N	-0.0219563	0.0117949	-0.119985	-0.0442611	0.329796
UDP	N	-0.0662261	-0.273011	-0.476759	-0.581463	-0.412834
ADP	N	0.146082	0.0638579	0.0966479	0.0412439	-0.0253667
IDP	N	0.447327	0.23297	0.026717	-0.0196755	0.0883461
dCTP	N	-0.106747	0.119287	-0.485304	-0.722204	0.261612
dTTP	N	-0.166357	-0.853456	-1.11275	-0.449256	0.626237
CTP	N	-0.0843591	-0.179377	-0.634669	-0.296975	-0.463882
ATP	N	0.138248	0.0792493	-0.147582	0.0218086	-0.114213
dATP	N	0.00881848	0.0564807	-0.264811	-0.123508	0.0942617
GTP	N	0.0126135	-0.0334042	-0.388513	-0.397575	-0.822091
Cyclic ADP-ribose	N	0.0611573	-0.233961	-0.329775	-0.226925	-0.544069
Inosine	N	0.162703	0.174535	-0.115796	-0.122845	-0.0765428
GDP	N	-0.00162777	-0.129371	-0.200913	-0.394349	-0.511503
FMN	N	0.0192271	0.00659597	-0.116495	0.0275148	0.0266904
Al-Thr	Pep	-0.165808	-0.963094	-0.699132	-2.7068	-3.50333
Pro-Ser	Pep	-0.250397	-0.880002	-0.262335	-1.15028	-1.89007
gamma-Glutamylglycine	Pep	-0.0368065	-0.19353	-0.119526	-0.55464	-1.31065
VS	Pep	-0.192334	-0.739064	-1.21394	-2.667	-1.82946
gamma-L-Glutamyl-D-alanine	Pep	0.0442131	0.120982	-0.345942	-0.909483	-1.25438
VD	Pep	-0.139318	-0.489336	-0.660634	-1.77599	-1.39914
gamma-L-Glutamyl-L-cysteine	Pep	-1.03325	0	-1.451	-0.430223	0.963036
L-gamma-glutamyl-L-Leucine	Pep	0.120849	0.0403033	-0.0802711	-0.059231	0.182932
Glu-Glu	Pep	-0.171452	-0.404077	-0.219081	-0.737818	-1.77825
Gly-Pro-Glu	Pep	0.0125319	-0.767118	-1.43745	-2.54741	-3.11815
N-Acetyl-aspartyl-glutamate	Pep	-0.189082	-0.199005	-0.380412	-0.783343	-0.549793
Glu-Lys-Gln	Pep	-0.153005	-0.639956	-0.995694	-0.972872	-1.08939
VLSPAD	Pep	0.100041	-1.78382	-1.20633	-1.43992	-2.40871
VLSPA	Pep	-0.239596	-0.265554	-0.944019	-1.05941	0.0337099
VHLTP	Pep	0.146943	-0.399025	-0.619207	-1.30578	-0.86696
VHLT	Pep	0.27214	0.809757	-0.231572	-0.580519	-0.39
VDPVNF	Pep	-0.00936356	-0.659962	-0.967956	-2.8546	-3.74087
VDEVG	Pep	-0.00462957	-0.529878	-1.05734	-3.47468	-5.17269
TSKY	Pep	-0.148698	-0.532327	-0.548693	-1.1731	-1.39182
TPDAVM	Pep	-0.16477	-0.0906909	-2.00513	-3.60421	-4.05191
TNVK	Pep	-0.127673	-1.03113	-1.02089	-2.2272	-3.07977
PWTQ	Pep	0.174916	-0.257997	-1.06857	-3.35217	-4.1142
PVQA	Pep	0.132795	-0.800696	-1.20414	-2.03885	-1.98709
PVQ	Pep	-0.0158131	-0.830026	-0.177273	-2.68829	-4.00372
PVNF	Pep	-0.0730632	-0.746752	-1.37707	-2.75437	-3.61258
PPVQAA	Pep	0.332531	0.376857	-0.274505	0.202184	-0.0660582
PPVQ	Pep	0.0689672	-0.817605	-1.04478	-2.94392	-4.3903
PNALS	Pep	0.113881	-0.894718	-1.19799	-2.95182	-4.60405
PHFD	Pep	-0.237916	-0.615654	-0.511975	-0.755374	-0.957613
PENF	Pep	0.208783	1.01922	-1.34669	-3.31156	-4.54895
PEEK	Pep	0.0489939	-0.495847	-1.00529	-2.24783	-1.72761
PEE	Pep	0.0637398	-0.318535	-1.15995	-3.06858	-3.80474
PE	Pep	0.0249551	-0.374726	-0.909661	-1.91802	-1.37559
PD	Pep	-0.229508	-0.755319	-0.742513	-1.82789	-2.73176
PAVH	Pep	0.00897389	-0.0670072	-1.03522	-2.5236	-2.95096
LD	Pep	0.182252	0.0344651	-0.0645936	-0.192858	-0.215344
HVDPENF	Pep	0.156193	-0.875888	-1.00485	-2.91952	-3.04896
HVDD	Pep	0.133971	-0.961818	-1.28312	-2.4124	-3.0196
HLD	Pep	0.0565471	-0.602857	-1.54123	-3.10296	-3.71734
GGEAL	Pep	0.079857	-0.863079	-1.31965	-3.43727	-4.12993
GEYG	Pep	0.161032	0.208033	-0.134458	-0.24509	-0.577391
Orotate	Pyr	0.154063	-0.940092	-1.0687	-0.902494	-1.77192
Dihydroorotate	Pyr	-0.236563	0.0313067	-0.802511	-0.882485	-0.600524
N-Carbamoyl-L-aspartate	Pyr	-0.0372683	-0.0266324	-0.782221	-0.781854	-0.111469
Orotidine	Pyr	-0.299476	-0.132748	0.346426	-0.0223244	-0.149072

## Sheet: Study Design
mz	RT	KEGG ID	Sample name	30h_Indolmycin_n=1_1	30h_Indolmycin_n=1_2	30h_Indolmycin_n=1_3	30h_Control_n=1_1	30h_Control_n=1_2	30h_Control_n=1_3	58h_Indolmycin_n=1_1	58h_Indolmycin_n=1_2	58h_Indolmycin_n=1_3	58h_Control_n=1_1	58h_Control_n=1_2	58h_Control_n=1_3	68h_Indolmycin_n=1_1	68h_Indolmycin_n=1_2	68h_Indolmycin_n=1_3	68h_Control_n=1_1	68h_Control_n=1_3	78h_Indolmycin_n=1_1	78h_Indolmycin_n=1_2	78h_Indolmycin_n=1_3	78h_Control_n=1_1	78h_Control_n=1_2	78h_Control_n=1_3	88h_Indolmycin_n=1_1	88h_Indolmycin_n=1_2	88h_Indolmycin_n=1_3	88h_Control_n=1_1	88h_Control_n=1_2	88h_Control_n=1_3	30h_Indolmycin_n=2_1	30h_Indolmycin_n=2_2	30h_Indolmycin_n=2_3	30h_Control_n=2_1	30h_Control_n=2_2	30h_Control_n=2_3	58h_Indolmycin_n=2_1	58h_Indolmycin_n=2_2	58h_Indolmycin_n=2_3	58h_Control_n=2_1	58h_Control_n=2_2	58h_Control_n=2_3	68h_Indolmycin_n=2_1	68h_Indolmycin_n=2_2	68h_Indolmycin_n=2_3	68h_Control_n=2_1	68h_Control_n=2_2
101.024	15.5482	C00232	Succinic acid semialdehyde	160646	110286	164882	123223	163417	118194	60812	34576.7	56315.1	53879.4	52938.6	75964.2	62672	45752.8	46279.3	73096.1	69649.6	102339	101161	92694.2	111730	84033.4	112434	73318.5	86186.1	76486.7	66188.8	101933	70550.8	75631.9	77828.1	71413.9	80491.8	67247.9	80612.3	31695.2	28600.9	28565.8	49188.3	40371.4	42695	26771.9	32543.6	31409	38260.7	38065.2
114.056	12.7077	C00148	L-Proline	233173	179799	159249	168122	183920	170675	178997	73928.3	124410	103461	86859.5	123584	111655	101543	104804	130734	88860.4	145478	116341	109907	188373	155102	148854	101208	129188	101199	167328	166793	150015	70303	79605.5	76756.7	101927	69805.1	79272.1	61449.1	58669.3	81182.8	78563.7	67281.8	95150.8	59131.9	52348.3	61228.1	63212.7	57034.4
115.004	16.6742	C00122	Fumaric acid	2366.87	2124.64	3068.51	1714.83	2568.41	3021.93	2024.47	1825.61	1049.22	1294.06	1143.65	1326.69	1427.87	2188.77	1467.56	2740.22	2955.4	978.418	1280.65	1381.36	2404.05	2461.88	2799	679.167	376.522	812.033	705.349	1481.1	1519.64	47234.7	51541.7	38524.9	53350.5	44519.1	32284.2	5833.14	7148.8	7182.05	7846.92	7730.15	11473.6	9904.71	13780.9	15217.7	19567.2	19099.8
102.056	14.6981	C00334	Gamma-Aminobutyric acid	629597	654560	701841	489636	536956	708010	896466	420366	650719	543355	481240	527103	484638	755064	571702	652794	637747	557437	483122	638707	479895	462868	602159	542334	597489	528843	526279	571205	572513	292475	334258	269667	305592	334108	275139	378385	303012	317274	327043	353294	443410	413231	440677	363657	387419	335731
116.072	12.44	C00183	L-Valine	378028	310294	301618	250677	302076	318372	267850	128964	189586	132419	115404	179820	160629	166368	167354	181471	167102	217250	185929	197768	301091	274971	266037	151077	180176	147277	265914	280075	235899	129019	136474	129796	177006	113678	142363	87191.3	88264	108316	106712	106509	133934	80835.6	84741.9	83892.4	84990.9	84148.7
118.051	14.4487	C00188	L-Threonine	36808.4	34319.6	18655.9	22837.7	32418.1	20107.1	20494.6	17826.3	30840.4	21754.5	16092.6	29007.5	21587.5	15204.8	27397.3	26727.4	18289.7	27786	25652.6	25306.7	33212.7	31699	22387.7	20455.7	27185.9	15735	28138	30662.4	18377.8	16106.9	16766.3	12804.2	11480.3	14642.8	11201.1	13670.4	11354.1	16502.6	18810.9	9816.76	16232.5	10155.2	11252.5	11138.4	10061.5	10363.9
128.035	14.7022	C01879	Pyroglutamic acid	490298	500758	508761	385994	418209	527453	649329	336554	522661	430870	378532	407643	373956	543050	462409	522631	481034	446710	361836	495799	372681	370320	441479	430106	469697	432143	414937	439092	440834	233591	287351	215858	257589	264248	225475	335592	253783	262832	273785	255588	344385	324800	333761	276387	285766	249687
128.071	12.2992	C00408	Pipecolic acid	43273.3	31784.2	29958.6	29470.7	35523.7	33143	2115.03	760.706	1443.68	1768.09	1518.54	2314.47	4708.1	4637.44	4330.9	12364.2	9117.5	7561.44	5575.55	5830.43	35426.5	30729.9	32488.1	2180.37	2588.92	2178.35	25211.4	26598.6	22761.3	14778	14176.2	12691.1	18325.1	13724.8	15114.3	1214.13	696.046	1771.8	3307.51	3535.07	3315.75	2751.65	1662.93	1831.09	4310.13	3520.99
130.087	10.7309	C00123	L-Leucine	1858038	1400642	1419268	1346962	1397144	1521838	1483760	894939	1228413	732508	693920	961938	894948	935791	906466	1087034	888778	1254454	1012101	1099624	1472927	1255994	1406224	898883	1106881	1003475	1259105	1197450	1231126	587421	549720	503245	637724	423190	543163	459828	435245	562113	525702	513158	727304	484923	443499	446977	480036	437139
130.087	11.2045	C00407	L-Isoleucine	1268300	881404	876202	845113	879385	973115	1444367	773665	1113620	616110	615680	808848	846918	886403	834481	930852	764243	1047449	756494	877592	964654	819208	911775	902088	1085087	984064	936137	902527	910318	455293	450671	420334	529674	311210	452700	449541	460396	584759	535354	510316	621339	512899	455746	450353	495429	463095
131.083	22.5192	C00077	Ornithine	1069597	851450	828880	553390	834554	933604	1266501	741812	1111743	343876	392836	698681	476369	583431	477981	682180	475906	620926	436432	635701	683313	517938	622824	665835	952968	833024	870584	734138	709833	213269	173519	162979	192114	63185.4	201461	105942	124881	168610	138692	180660	198653	149259	115193	94789.5	121922	126854
132.03	15.0009	C00049	L-Aspartic acid	490532	368607	328112	414906	425257	337555	706354	467474	638959	689978	544956	583527	358190	495194	574192	608253	428277	524553	397838	504205	447296	434710	449204	435826	353474	367164	497770	375230	399929	349756	474010	435708	423624	388818	410853	570005	391248	543694	621972	433441	418212	584244	398475	424180	374903	384475
133.014	16.0407	C00149	L-Malic acid	857884	661055	830043	565701	844889	761367	702866	601787	580803	433738	521013	537035	546331	484506	424285	611614	563171	703683	461975	472709	899864	873474	883243	604021	830673	705173	695933	577589	627759	492838	365064	331807	444195	270762	370296	253401	269585	318506	331110	208204	308921	223387	256054	213383	270503	291940
135.03	12.7122	C01620	Threonic acid	228882	189804	159785	156068	182145	153341	213820	58232	131931	125685	91515.4	145505	141052	105310	108736	114482	82235.1	154375	101331	89693.7	130691	121290	109561	67134.8	107993	66117.8	122060	150250	109614	27721	38498.2	32341	58410.4	71565.6	30660.4	53400.4	47371.3	58356.9	68815.9	39031.3	69795.4	41009.7	49147.8	52342.9	43264.5	31712.6
140.012	15.7717	C00346	O-Phosphoethanolamine	16790.7	14927	18966.6	9819.1	16131.9	14271.1	10403.6	7069.23	8455.78	3624.71	4335.16	6416.42	6512.44	5629.15	4893.74	5574.09	5819.23	19379.5	14256.9	19038.5	24702.6	18260.2	29634.9	50077.2	60169.6	54822	76794.9	62615.1	59513.3	18324.6	16991.9	16551.2	17233.4	9905.98	19082.6	1974.81	1468.13	1714.17	1903.26	1985.62	3076.03	1897.55	1830.5	1470.38	1518.88	1288.7
145.014	15.5709	C00026	Oxoglutaric acid	126376	61646.8	115108	90260.6	118349	65997.4	40711.3	20485.4	37661.7	42158.1	41662.5	63194.2	50603.3	28783.9	29556.2	56064.3	56463.9	75003.6	78285.7	66659.8	82153.4	58607.9	81054.6	51371.2	64027.8	49653.6	36885.4	75926.2	41397.1	73212.2	75663.1	56831.3	70929.3	62522.7	62481.7	29811.9	25763.7	23474.1	45555.4	39098.3	37297.8	19966.5	25785.1	25731.4	27503.4	29340.6
145.062	14.9693	C00064	L-Glutamine	1100710	889458	767349	723137	900450	898745	1069449	690776	921728	524726	493980	705920	672126	791731	827981	865470	669141	928121	797896	895614	985110	876280	976530	864206	1034097	873521	919225	808664	785224	417896	495746	432339	496734	392180	449688	519154	382185	577465	521992	462795	505200	529752	420289	465506	444565	454101
145.098	24.0212	C00047	L-Lysine	261861	184958	238180	150975	251738	315530	328784	176334	299543	79514.4	89494.1	202446	118133	171584	142362	322114	199072	98474.1	74121.9	146255	311895	281010	387232	161673	253489	218279	972539	723046	752380	85402.6	84033.9	79317.3	92102.6	34198.2	95167.6	35771.2	40618.5	48322.2	49828.2	59943.3	69359.8	46926.4	38020	32256.7	45982.9	49145.1
146.046	14.7305	C00025	L-Glutamic acid	3034020	2184390	2045938	2137334	2378189	2216652	3065311	1918490	3028141	2375343	1952556	2271853	2091692	2402127	2567535	2779628	1975779	2591149	1609993	2019138	2282379	2124865	1921108	2367818	2577528	2562439	2240539	2219177	2004183	1258318	1438846	1100346	1173997	1023441	1148360	1671236	1216978	1648023	1763436	1157703	1335579	1743311	1375131	1307470	1286626	1304200
146.046	10.813	C00979	O-Acetylserine	41102.9	41613.3	37727.6	28491.5	44136.5	30347.7	7837.27	5934.52	10046.4	8001.65	7896.25	11911.5	19777.8	12377.6	19805.7	40872.7	58803.2	23707.5	29002.7	18252.6	51268.4	45667	49231.3	19139	21634.5	14748	63436.7	42819.9	72314.7	20303.7	27896.2	28920.8	18566.4	15553.4	21554.6	5439.11	2742.4	5142	9656	8709.45	8096.48	8645.98	9616.97	8518.75	13869.1	14070.3
148.044	11.4847	C00073	L-Methionine	115486	92249.5	68748.4	73971.1	68506.8	71988.2	141446	63669.8	112401	81145.9	57273.2	73543.8	93141.7	89191.8	69725.4	90605	63790.7	95495.6	81889	60755.2	69622.4	78669.9	81000.5	81026	88080.2	75615.6	63147.2	66496.6	62635.1	41756.7	57400.6	47354.2	65620.6	45844.8	50861.4	67616.1	56339.6	79588.1	77500.1	47272.1	67671.4	63410.9	46775.6	53487.7	52122	45072.5
149.046	12.1752	C00121	D-Ribose	89170.3	102744	90987.8	69402.1	85743.4	82573.5	74975	22740.8	67906.9	51985.9	45107.7	66689.1	51446.6	46094.5	52857	41607.6	46834.3	51207.5	53707.2	44535.1	42951.8	47181.9	49553.6	29570	48631.5	41080	36428.5	43262.1	46454.8	17404	16055.6	16670	23199.1	25046.2	12915.3	22847.1	21721.8	23549.5	24794.4	15969.2	23962.8	16239.4	22843.2	22008.2	17271.9	15938.8
155.01	10.2223	C00295	Orotic acid	9781.51	8445.9	8987.28	5453.6	10734.9	5997.6	765.177	309.366	1139.22	1145.62	959.922	972.4	1780.4	1243.94	1027.94	3652.32	3748.04	3785.22	3370.72	3747.82	10948.7	4111.72	5670.65	686.331	1156.01	1868.36	2135.32	4034.83	1644.48	8323.96	8577.11	8694.98	9300.15	7297.28	7536.76	445.401	0	288.035	613.532	0	1202.26	2909.28	3021.97	1846	5519.24	3934.57
157.025	11.2629	C00337	4,5-Dihydroorotic acid	20547.2	14550.1	12556.5	16420.6	18852	15662.3	5704.69	1539.55	3274.79	3089.27	3000.55	2761.98	5143.14	5203.95	4844.39	9858.23	6814.63	6213.79	3499.47	3606.39	13575.2	9999.03	10359.8	1613.9	2099.35	2073.99	2892.1	3531.15	4493.54	36865.9	44163.4	42976.6	69187.2	42651.2	36370.7	7016.07	4975.34	6662.43	8940.12	4226.65	7068.64	11482.2	7441.57	7450.03	16770.8	14697.4
163.04	13.0559	C01772	2-Hydroxycinnamic acid	10633.7	10280.3	10357.6	8855.16	8509.05	8300.67	11290.8	4771.49	7419.51	5871.42	6373.4	7194.61	7094.52	5895.35	7214.84	7334.67	6799.55	7484.66	6582.53	6465.61	7786.04	7473.29	7105.66	5343.84	6945.43	5723.63	8149.96	7426.3	6647.21	5186.76	7293.97	4554.22	8302.46	3916.02	4081.81	5290.09	6388.35	4400.61	3703.82	5890.01	8059.37	4470.33	6020.4	4752.43	5003.18	4873.69
164.038	13.4552	C02989	L-Methionine S-oxide	13590.7	13401.7	10775.3	8947.44	9105.75	11593	15453.2	4536.47	13563.8	9624.7	12784.9	15306	15552.3	14165	13196.3	14211.6	12236.4	20604.7	16748.7	13668.9	18767.8	16080.6	20362.2	12552.8	19072.7	16907.5	15985.8	22477.6	17731	1178.58	723.342	628.01	1129.52	404.591	1118.94	888.969	893.885	1618.24	959.506	2436.75	818.541	469.903	656.47	897.262	1938.94	2248.06
164.071	10.0238	C00079	L-Phenylalanine	950942	739161	736130	716741	732472	741227	686358	364103	488935	346937	357304	433777	428506	378637	392979	508166	405253	566856	443768	453180	757992	565052	629382	432139	479827	419997	613197	605956	560634	392167	423298	350775	493643	332831	415858	306922	322046	344939	342887	317381	441565	296289	317132	283109	295971	284547
166.975	17.6564	C00074	Phosphoenolpyruvic acid	1185059	1161631	1332452	710759	1121750	1410470	1577425	1887945	1768217	600201	658440	1086165	955916	1434535	1170563	1248727	1258927	1099699	879126	1640711	927117	978482	971080	1931632	2125360	2243007	1397451	1176711	1112400	156589	101004	107132	89068	0	166296	197188	217708	222741	177652	226860	190979	461755	421928	324972	350357	379665
168.991	16.0011	C00661	D-Glyceraldehyde 3-phosphate	13506.2	13261.3	22154.1	10080.7	15551.9	18304.8	10887.2	11437.6	10923	4219.99	5785.68	9371.87	6383.58	8273.31	7126.66	9571.35	8890.5	9355.29	7465.59	10044.1	13547.7	14527.2	15204.8	6053.11	7928.72	8058.7	12992.2	9846.7	12734.9	18260.8	16872.1	14296.7	20107.7	16197.6	16618.8	8346.51	7981.46	8105.09	9581.2	7041.07	9076.02	6550.47	9312.83	8188.43	9225.12	9831.06
168.991	15.3133	C00111	Dihydroxyacetone phosphate	16065.3	15905.9	12492.4	11995.5	12047.1	12739.8	52162.1	27065.7	52721	28532.2	30869.1	44646.6	25486.1	28070.4	23805.2	26992.4	30732.5	22285.5	23499.1	27004.4	20543.6	14647.5	21727.8	54928.9	71224.4	73179.5	31054.7	25659.4	23997.7	20109.7	14352	10138.4	24908.3	7848.28	17207.8	130060	125557	127713	126063	111397	117316	162359	166245	137017	150461	146757
171.006	14.8701	C00093	Glycerol 3-phosphate	544915	287763	379047	429057	306809	406098	1501633	564483	1551848	1171590	861885	893775	1020335	1897180	1782263	1959432	1526636	1104084	493426	1242832	618567	716065	606866	804403	626613	742864	480727	568170	535462	203314	237690	187975	264231	148980	241430	348191	236284	251846	308813	216219	325184	380046	349415	231877	241556	233831
173.009	18.3501	C00417	cis-Aconitic acid	17717.9	15281.7	19411.3	13652.6	15302.9	22511.4	10827.9	10731.3	15561.8	7116.24	9523.84	12966.2	7665.02	11741.4	10103.9	13162.4	10625.3	9721.37	10770.6	16133.5	13974.7	16163.1	17825.4	7691	7358.98	9665.93	10412.4	11296.7	10811.8	8120.13	9286.97	7109.46	9087.3	5079.25	7594.98	6258.88	5901.08	6753.04	6006	7279.14	7055.82	4372.96	4002.1	3779.53	4186.52	4495.97
173.104	25.4908	C00062	L-Arginine	305446	268095	267679	225150	289496	327892	342356	307214	346589	180500	194253	238895	260582	306518	294261	339830	249586	260190	222446	298517	322185	297565	320287	353806	430020	407904	499331	437641	401355	158342	161304	137050	148655	70445	172037	105086	116543	156669	130247	159431	147402	139367	111391	112634	132473	127994
174.041	14.6433	C01042	N-Acetyl-L-aspartic acid	44908.1	35284.4	36533.6	30537.5	38392.5	35862	93131.3	41626.6	76819.9	55838.3	42856.5	70081.2	46463.8	48973.4	52376.8	59785.3	46139	50922.1	34425.5	42285.6	48140.5	40454.5	44482.7	43252.9	47408.2	44523.1	54180	54782.5	43626.1	52411.8	44546.1	43949.2	50505.3	29865.2	50475.1	53571.5	56384.2	57511.8	63497.9	48876.2	74734.3	49099.4	46895.6	37418.7	39849.6	40508.2
174.088	15.7782	C00327	Citrulline	3937.99	2828.58	3432.09	2135.74	3430.47	2635.57	6492.94	3302.66	4123.56	3031.76	3300.72	4422.54	2824.11	2653.86	2338.48	2999.47	2728.7	2961.89	2513.5	2999.41	2913.53	2828.52	3405.79	2172.95	2805.65	3004.7	2750.25	2675.69	1981.87	7673.04	4625.65	5149.91	6788.61	3727.88	5896.84	5412.37	4634.22	7813.38	7513.59	6568.24	8761.04	4874.55	4654.64	3948.29	4439.48	3868.45
175.036	16.6875	C00438	Ureidosuccinic acid	23748.3	22211.9	22805.4	21464.1	17547.8	22341.1	6053.12	13988.4	8980.77	5923.12	7833.42	8355.74	14547.7	12597.1	15904.8	30717.9	21092.5	12494.3	13100.3	8601.66	22536	22542.3	19111.6	5307.48	5335.45	4955.92	6892.9	6105.49	7698.16	378383	421455	430111	447700	572846	431189	76559.2	73353.5	80844.1	112035	63364.7	93798	109218	177380	146041	223062	230558
179.056	17.0305	C00137	myo-Inositol	138133	120201	120741	98599.8	112521	120621	159234	93910.7	117546	71277.5	72772.3	106254	100756	97138.3	93826.6	122150	87935.9	122061	96927.9	115596	120131	108769	109569	120707	149967	122508	136588	132295	120418	53296.8	65621.1	52786.3	72240.5	57820.8	57749.1	60109.1	56962.2	68659.6	58823.9	66716.8	88496.5	54443.3	61876	55155	57876.5	54447.3
179.056	12.9589	C00267	Alpha-D-Glucose	1463767	1135060	958961	811218	1025713	959802	1484970	421292	882216	646490	672134	1128427	886448	731196	774569	824709	694803	1080563	847220	652298	1011948	819286	1034462	605606	1004075	678385	822472	937035	754989	388352	481533	406146	690865	436818	359913	458950	456939	437139	483822	328740	614092	385899	440863	431655	381797	328301
179.056	13.1929	C01825	L-Galactose	1179358	1067088	869299	742446	946251	919703	1521266	503137	972098	776043	791650	1224099	900722	721164	758268	832361	690994	983726	828996	603418	909292	771946	966283	588081	926477	653505	691978	816391	656703	416068	550276	468379	785604	566535	395212	569180	577510	536442	593228	430659	897468	458761	526494	509655	473656	414696
179.056	11.1524	C02336	D-Fructose	24492.9	21912	21124.8	16265.5	21198.9	21735.5	59425.1	23721.1	38306.1	21724.2	20146.8	30955.7	25303.2	23603	20900.9	25874.2	19885	24786.6	20672.7	18625.1	23242.1	18995.6	23024.2	17279.2	21797.4	16693.5	15972.3	15857.6	14067.6	14578.7	14612.1	13255.7	17330.3	11305.9	14184.9	21441.2	20326	23307.2	19982	19289.1	28412.8	16293.2	16419.4	14280.1	15878.1	14876.7
180.066	13.0507	C00082	L-Tyrosine	762130	599417	544514	537468	553710	551201	751375	331544	502086	406153	401977	514168	491818	409394	443128	508626	411771	545282	465304	423677	566924	475683	527540	390868	494108	407481	502902	516578	467540	294502	371966	271265	420204	333210	281956	306072	318154	325756	325405	288687	443732	269382	310324	290959	286004	255540
181.069	13.0527	C00794	Sorbitol	73304.6	60757.6	55457	53098.8	55236.9	56355.9	72401.9	32206.9	49899.3	39761.2	42282.5	50371.5	47189.8	42607.8	46207.1	50795.5	41664.6	52735.1	46753.8	42957.2	55742.2	49297.7	54257.3	39431.7	50823.2	40422.5	51059	48853.3	46328.5	31247.5	26063.6	18416.6	15930.4	34211.9	30458.3	31436.1	34614.5	19509.9	36171.3	28578.1	29805.3	28554.4	21678	30594.7	22411.4	25989.5
181.072	13.981	C00392	Mannitol	1016848	1068852	941069	889462	963955	961086	1591002	360650	1496849	1057246	1051440	1177171	1196309	1079085	1143891	1016232	1172347	1365591	1075457	981818	1206890	1165910	1189212	390931	783894	828740	624364	906176	1119805	602181	885012	720553	435566	495257	571992	542005	483172	457254	613381	424328	609376	336429	360289	373734	348918	320718
182.059	14.7944	C00588	Phosphorylcholine	22877.6	22943.5	20703.4	28356.6	38248.3	39267	51605.7	33594.6	43490.1	26107.2	24243.5	38825.4	37393.2	31583.9	36633.9	40955.4	41559.5	112178	89726.2	99362.3	71132.3	60295.4	67033.9	256776	293323	275227	135135	105250	103461	43797.2	45998	43915.7	87453	39969.7	85446	12458.6	10663	12881.6	15131.3	12591.7	17535.3	32393.7	31792.3	29956.3	39748.7	44371.1
184.986	16.7655	C00597	3-Phosphoglyceric acid	420291	427062	517801	336867	404770	441003	481330	427044	490545	287538	341745	523576	376156	417440	486723	479934	471462	448400	426179	475338	437633	409078	440019	524013	604792	563638	506879	490665	486350	408781	388979	353173	481516	145090	465450	514750	455636	455576	549330	444320	534619	586235	791244	502870	750571	635511
188.057	14.1411	C00624	N-Acetylglutamic acid	69920.3	38429.3	47970.9	20166.1	36873.9	65949.4	115856	69708.5	70514.5	28588.1	32146.8	40542.8	37761.1	74422.2	37016.4	103629	54590.8	36774.8	23120	54089.9	77040.8	45152.6	49887.9	69698.9	100762	63379.5	267238	206000	119852	140304	98230.3	97428.1	87873.2	46999.8	129070	48022	44754.9	66301.2	52926.4	71670.5	51591.3	85072	47540.9	48557	63452.6	81752
189.088	11.3881	C00107	Alanyl-theronine	7397.18	5796.22	6691.48	7827.71	6795.71	6582.46	2513.05	1381.94	3991.26	3444.14	1257.31	6189.81	9548.72	7691.93	6694.94	13401.3	10192.7	885.04	3136.08	710.345	11595.4	12616.5	15620.5	0	0	311.309	4518.43	4434.55	5021.06	5004.17	7817.62	6703.42	8332.94	4964.42	8183.19	495.661	0	553.967	897.634	947.312	584.363	1553.04	971.974	628.121	3820.22	1061.42
191.02	17.8825	C00158	Citric acid	442642	376284	443345	327963	448965	458610	1035512	1200440	1032029	575799	608715	888258	408504	543716	546764	606988	490944	330367	253811	408272	347588	306631	328859	360363	334009	335794	338887	319302	256881	1071238	1146012	1029850	1126518	611478	1260886	1103127	1036552	1119254	1096797	1105194	1203244	771999	854222	622565	744718	785626
195.051	14.5385	C00257	Gluconic acid	747993	550525	457722	458129	501402	479890	1112667	183078	883396	581716	454053	660747	638803	673910	624036	772428	575383	837987	474812	506302	575725	504394	544514	379188	652113	495790	373911	493843	428257	368914	375333	323610	410867	381340	330707	420626	404408	434610	423168	356850	556337	395877	399160	360431	336592	331455
201.088	13.9987	C00107	Prolyl-Serine	4158.12	4703.02	5389.98	5289.39	4581.39	5029.02	3195.39	260.547	2828.42	3925.55	2954.44	4790.15	4157.62	3211.45	4500.79	4227.81	5035.68	5281.69	4939.58	3321.01	7814.98	8120.85	11016.2	378.764	1996.12	2035.68	8202.97	9715.59	11469.7	4734.82	5654.67	6004.51	6643.58	10783.1	4526.83	1174.84	1797.18	585.509	3616.24	1655.31	3009.74	1987.44	4202.37	1900.24	4093.22	3194.39
203.067	10.9109	C00107	Glutamylglycine	35451.8	31470	29475	22966.5	33901.6	31089.2	19658.2	8742.12	14898.9	12484.1	15751.3	19217.1	9330.81	9117.69	8521.42	11068.7	11661.2	19307.6	16394.2	13522.2	31794.3	26202.6	33498.8	9624.85	13383.9	12619.6	30950.5	39004.8	38276.5	10545.4	10515.3	10821	15328.8	5782.81	10932.2	8541.2	5941.84	6446.89	9321.18	7720.02	10646.6	4731.57	4856.58	3721.94	5932.19	4256.14
203.103	9.47174	C00107	VS	1813.93	3351.81	2239.26	1941.7	3595.47	2826.03	881.822	310.156	327.885	596.624	403.411	1184.54	1703.22	1870.54	975.141	9196.95	2784.86	313.724	882.796	571.751	4196.88	2704.39	3949.48	1909.66	0	4207.67	16809.3	5580.64	17285.2	808.432	1302.65	2402.77	2307.85	1025.2	2049.79	0	268.986	252.377	421.426	252.543	441.221	413.63	350.995	273.596	670.746	839.12
215.103	11.6201	C00673	Deoxyribose 5-phosphate	40260.3	49499.6	49121.6	44056.7	47702	48778.6	20464.5	7080.54	18599.5	21087.7	20186.6	31496.1	38182.5	32410	32293.5	53264.5	55801.9	17914.6	17733.9	14535.6	66116.4	88657.5	103932	0	0	0	33859.9	33347.5	42457.1	51665.9	47633.5	47465.8	60481.8	28826.2	49154	2108.55	4685.55	4081.97	10030.7	8391.75	12246	7019.41	7068	6491.61	13752	14022.2
217.083	10.0802	C00107	Glutamyl-D-alanine	702400	368790	372941	303747	508791	381404	159416	68526.3	93518.4	41046.3	105022	74395.6	62605.9	75140.2	49805.4	127352	72888.7	196467	132686	169365	630264	295266	431020	131210	208580	273515	368224	638555	380400	49184.1	45578.7	46247.9	75221.9	26780.1	51736.1	25841	20975	19350.3	23899.7	21144.3	36619.6	10186	9870.32	7310.14	13405.4	10235.7
229.012	15.5865	C00117	D-Ribose 5-phosphate	136862	85682.4	111690	99879.1	94792.5	116732	180505	87846.7	195944	104016	116798	170534	117855	146399	128450	187152	165878	163566	132905	168614	188458	166605	205350	151805	225442	212418	164256	218351	175933	51600.2	45212.6	42111.3	57460.4	19609.3	52083	195342	216662	226360	195124	181087	181306	177840	181696	167151	178683	176786
231.099	13.5794	C00107	VD	4572.05	6025.27	5887.45	4123.78	7401.79	6614.92	1880.87	1095.11	2297.82	1305.94	1020.45	2853.18	2861.93	3308.08	3311.02	5427.87	5901.61	2125.43	2338.39	1526.4	7829.43	8918.07	10371.3	592.902	1159.51	753.668	4442.24	4429.98	5661.3	4871.54	5060.49	5722.3	6236.51	4814.68	6070.1	475.358	656.995	336.383	1454.68	0	2057.69	1305.58	2085.16	1069.55	2474.88	2864.35
245.043	12.8435	C18126	1-Acyl-sn-glycero-3-phosphoglycerol	56699.9	46478.4	38133.5	33548.2	47561.1	37886.8	43292.2	13478.1	30657.5	27828.4	28271.7	42475.5	27304.3	22522.9	25273.2	29307	29957	42966.5	39061.4	29945.5	65676.7	54953.1	68019.3	30000.2	46539.1	35827.3	75731.2	103092	79823.8	45394.9	61411.2	50905	71461.7	38285.5	46860.5	36979.6	36954.8	39045.5	48459.7	31323.9	51359.1	28096.7	31801.8	31650	33655.3	31920.9
249.055	14.1431	C00669	gamma-Glutamylcysteine	20243.3	0	4756.39	15013	9834.26	14999.1	0	0	0	0	0	0	0	0	0	16348.2	0	27115.9	20127.3	19537.3	24994.2	19682.6	23452	19464.1	24229	16848.1	23600.9	20118.4	17494.2	12761	13280.9	10763.8	23187.7	18548.2	15430.1	0	0	0	0	0	0	0	0	0	0	0
259.022	16.6652	C00668	Glucose 6-phosphate	249662	194953	207626	193703	216992	231059	171088	149398	169114	99774.6	116297	139576	140617	152302	146989	176102	162272	163110	147505	171283	227554	201042	220817	119611	136951	132349	247375	259044	220211	74186	59887.4	65409.8	70626.6	31398.5	82738.2	47049.4	45536.8	56088.4	59121.2	54826.2	62565.3	44554.8	44285.7	40186	43818.6	45382.1
259.023	15.8614	C00085	Fructose 6-phosphate	133332	110547	113254	96818.3	123178	125394	95111.8	74080.9	80291.5	43338.8	41624.2	62130.2	61819.3	63096.4	62303.1	83733.1	68121.1	81969.5	58904.1	76607.9	107924	90390.9	111451	54427.2	60078.7	52684.8	135990	116202	103841	26333.5	27467.8	26191.6	30967.6	17412.1	28983.4	15222.9	15548.4	19568.1	16160.5	17207.7	24966.4	18851.6	20071.6	19083.7	19708.9	20934.4
259.022	16.1291	C01113	D-Galactose 6-phosphate	61552.1	51777.9	55614.4	49171.8	59345.3	63658.9	41284.1	34268.2	35852.2	21802.9	22877.9	32125.9	32360.2	36876.2	33879.9	39419.5	34281.8	40251.2	33282	39328.9	55801.2	49239.3	57422.8	25218.8	30205.7	26432.7	67103.6	65510.3	56454.8	29422.3	23622.5	24023.2	27057.4	14865	31584	13992.1	14936.3	17825.2	18821.6	18813	22153.4	13955.4	14132.9	12953.4	15971.4	16287.7
259.023	17.0683	C04006	1D-myo-Inositol 3-phosphate	75166.3	64200.7	65744.8	76675.3	67452.8	58461.1	27170.3	0	9211.28	20983.1	19076.4	24779.9	34350.2	26716.8	28830.3	46333.8	40688.3	61178.3	54186.9	40436.5	95909.3	75281.2	84727.4	20094.9	25992.4	22417.1	54399	55912.8	62284	28967	43758.6	49352.2	55261.9	28556.7	43889.4	6907.41	8313.98	6628.25	10134.1	10702.9	12882.5	13690.6	15337.1	13931.5	27388.7	23938
259.023	15.142	C01094	Fructose-1-phosphate	596196	566300	574000	462926	566090	579880	1022971	683689	967324	623336	649469	892216	621502	662752	667897	726030	695016	644392	592271	641070	658839	582151	630928	561919	656232	599746	619767	623140	580514	478976	377812	443689	418708	219602	483490	471952	481238	506525	545090	504563	575164	315652	391038	301941	374022	353622
259.13	11.003	C00107	L-gamma-glutamyl-L-leucine	72477.8	68243.9	76095.3	45776	62149.8	62909.8	41267.7	25684.8	38694.9	24544.4	27526.1	35978.5	35136.1	35811.5	39548.6	41421.6	44228.7	42822.2	42308.4	35448.5	40971	33561.4	44741.1	18116.4	25376.1	26285.2	15802.2	17864.1	18588.5	33466	34742.9	34083.1	36112.3	21680.8	29697.8	20900.5	20847	20886.1	22797.9	19616.8	29740	29814.8	34328.8	26321.8	34428.9	31891.2
264.952	17.6565	C00236	1-3-Bisphosphoglycerate	6642508	6068676	7277186	3901864	6215660	7754588	8595391	10222770	9080189	3360861	3625081	5951366	4944324	7638046	6428950	6928962	6637700	5996362	4598820	8487165	5213030	5095998	5595488	10304710	10894000	11225770	7670610	6415510	6270440	925140	564243	602076	508105	73103	1010382	1208665	1264913	1379980	1105384	1372720	1085351	2995586	2687008	1995423	2260528	2478830
275.018	17.4751	C00345	6-Phosphogluconic acid	123146	136861	153135	115415	149818	157392	118693	102467	140675	90575.7	104323	126206	111407	127111	133907	119055	137308	113939	124162	130866	138287	138411	165737	89700.8	104998	109824	128435	147782	147163	46934.7	42581.8	40290.1	46954.4	16131.1	50357	38586	40696.9	39816.9	40583.8	37443.6	49072.1	31112.2	35497.1	31231.4	31751	33825.3
275.088	14.0158	C00107	Glutamylglutamic acid	263169	229533	324019	286789	270648	308335	184232	17588	156117	124404	127714	190457	204597	176826	202690	215731	222609	333012	262799	239748	472862	507006	604177	49381.5	136684	139307	496122	627080	814463	270854	287616	291703	390930	160625	268207	102726	96318.8	93300.9	157355	119911	164877	117069	181347	135990	228995	158883
276.989	15.597	C11453	2-C-Methyl-D-erythritol 2,4-cyclodiphosphate	153078	127371	189458	63022.1	101488	116769	38730.5	23947.7	41758.6	10465.8	14029.3	24098.4	45270.4	66564.6	55764.2	74640.9	77100.4	55350.8	49803.1	64428.4	218225	217212	307001	26232.9	37336.9	38516.7	115432	144463	107558	81118.1	62658.9	80129.4	67895.3	19014.7	85188.5	13303.4	13019.3	11346.3	12456.2	12526.4	10876	17600.4	14865.1	13560.5	22254.8	22927.8
287.052	12.5775	C01103	Orotidine	36342.9	40835.2	27788.1	31688.8	31520.4	23582.8	35200.6	8016.79	26029.8	44666.5	38059.9	58176.1	33488.7	20110.7	29830.7	21250.9	27361.3	33676.5	34292.5	17991.1	26503.7	27788.2	29654.9	12541.5	19785.1	17072	19943.9	28759.1	24223.2	44181.3	58946.2	47294.4	77562.1	138287	37005.3	64125	64871.6	64198.1	86175.7	47230.8	77238.6	36518.8	60528.3	70726.4	48744.8	38558.5
289.033	16.1263	C00281	D-Sedoheptulose 7-phosphate	93462.7	82734.3	83976.9	67870.5	82749.2	94312.4	39976.3	30898.9	36029.1	17838.3	16663.8	27268.9	25034	30418.8	27440.4	28241.9	25879	30677.8	26738	30526.6	44051	43453.7	51855.4	34874	44836	41822.4	51365.2	53213.5	51129.6	22842.7	24458.5	22592.3	23303.6	15964.3	26933.3	10270.7	11104.7	12201	12162.8	13093.5	14996	10954.4	13223.9	12055.1	11451.5	11021.4
297.066	7.51885	C00170	Methyl-thioinosine	89410.4	48302.8	48170.6	45379.7	46101	46047.8	12910	8334.71	11403	9856.82	17266.7	12921.3	7057.34	7790.56	10181.4	12992.5	15301.1	31043	26943.3	27862.3	62100.2	35826.7	43645.5	6169.9	6546.19	8693.07	11172.2	15663.8	10708.9	4541.37	7087.97	4032.05	6304.78	6156.74	4669.54	847.884	1172.68	1119.87	1033.49	1521.46	2766.31	2041.69	2004.85	2166.18	1863.04	2323.15
300.12	14.6734	C00107	Gly-Pro-Glu	2756.49	2537.01	2893.33	2813.69	2921.18	2695.09	694.242	331.804	909.637	555.974	468.618	1225.69	1991.17	3832.13	2488.65	7856.76	4601.52	1151.9	887.285	929.381	4423.7	4033.95	4581.87	297.884	325.891	522.704	3417.32	2631.18	2393.17	6818.43	6658.79	6259.38	7356.97	6568.51	6334.14	286.057	284.775	518.522	522.94	1219.5	1364.46	688.851	602.166	1411.43	3323.46	2418.15
303.083	16.583	C00107	N-Acetyl-aspartyl-glutamate	7366.4	8999.79	11884.4	7272.91	10765.9	12754.7	3922.04	4883.5	3547.47	2215.16	2899.83	4054.51	4783.03	5540.65	6698.75	7224.08	8811.62	8197.56	8748.65	10917.8	13824	15719.7	18648.7	11321.6	10271	11510.7	20290.8	17829	20774.4	23977.5	26681.3	25011.9	30348	32083	29203.3	5310.25	5499.31	6326.17	9461.31	8060.5	9841.22	7556.31	10361.4	9107.92	11374.6	11716.1
306.077	14.3213	C00051	Glutathione	9854112	10336560	10867520	11476560	10340720	11238040	10021260	14893130	10607820	15682320	14548830	10909150	16829490	10837780	16106620	12040120	16546420	10603880	11830300	17091490	10463460	10884520	10781780	16869250	11268380	9418850	10376820	11021150	10921020	15906700	16683080	16920660	18574080	14048650	16724200	16064130	15946170	15948670	16885210	15933500	19498620	15657560	16260220	14637630	15585070	14660130
320.092	13.4683	C14180	Methyl glutathione	29262.4	30946.2	26235.2	25339.4	32039.5	29973.7	36145.2	8780.75	23772.5	18869.2	20540.5	35246.8	22281.4	19970.1	20858.6	25342.2	20060.1	29211.4	28015.5	17732.2	37789	33900	42943.4	13191.6	19853.3	16685	23856.8	30075.5	30097.4	10420.4	11390	15657	18040.2	9319.92	14429	13073.2	12429.4	10549	15062.8	11624.2	20823.2	10663.3	13086	8734.24	12739.8	9567.23
322.045	15.7216	C00055	Cytidine monophosphate	4860.63	4766.63	2997.97	5081.21	6529.55	4146.82	2657.62	1910.37	3552.7	1371.39	1396.94	601.305	2337.86	4233.73	1170.89	4377.8	2589.44	8556.27	4743.43	7676.16	7385.92	4844.54	6711.67	46048.5	62957.8	47581.2	24552.5	22351.1	16118	3729.38	3295.09	2653.79	4889.09	1228.29	4520	731.719	1292.23	529.114	1591.3	931.757	787.309	3357.71	1946.39	1487.69	3985.91	2291.62
323.029	15.0479	C00105	Uridine 5'-monophosphate	25818.5	33364.8	19031.1	35638	46107.5	26352	8751.23	7168.91	10394.4	7098.92	5729.64	6770.81	10220.7	17760	10900.2	18101.3	10568.3	37135.8	26075.5	37532	41669.1	34212.1	42245.1	65438	76017.1	74746.4	92126.2	79491.3	79327.4	16169.7	12168.1	12424.5	22465.6	9559.4	17295.7	2846.51	2785.83	2588.58	4995.25	2795.22	4404.28	6180.6	4740.35	4559.34	9307.53	5724.37
328.046	14.0196	C00575	Cyclic AMP	18245.7	14845.9	17080.9	13869.8	14224.3	17367.8	16979.4	9613.65	12484.9	6841.77	7497.78	8396.12	14930.1	9193.96	11709.5	18237.4	15979.8	19274.4	11791.3	18211.3	23649	20160.5	21868.8	17446.6	21112.7	16671.5	29173.9	27213.2	21342.3	20684.7	16047.4	17401	16243.2	0	23377.1	2374.16	5768.83	6299.05	9332.59	9269.06	10674.1	9974.38	4344.01	6900.44	10738	10966.2
334.033	15.1188	C01185	Nicotinic acid mononucleotide	24838.4	23850.6	21925.8	17286.6	21265.1	25066.4	19196	15397.1	17835.6	9376.1	7946.6	14186.5	18812.4	22212.2	22481.9	25378.7	21704.1	32387.1	26157.8	32656.8	34786.6	30993.9	36047.9	32560.1	44571.1	36014.5	44729.6	38725.3	36132.4	6748.93	7058.89	6507.05	7718.46	4527.42	9140.57	4572.64	4916.04	4301.59	5323.34	5168.31	5610.97	4427.46	3647.68	2931.56	4020.39	3939.06
338.989	17.5804	C00354	Fructose 1,6-bisphosphate	146972	123235	146285	94631.2	133484	164900	224347	274761	231277	97267.4	101774	156250	126090	181419	155820	194565	173235	151384	120143	207337	171568	158541	174212	262136	287837	307109	255891	217915	213362	77364.8	55895.2	55984.8	52711.7	14953.6	83567.3	105815	119802	134864	112882	136976	103315	262972	246837	198751	191938	224397
346.056	13.6029	C00020	Adenosine monophosphate	187285	412948	234545	142680	427278	229602	219283	100750	197246	107792	109664	200688	168372	168165	162792	147848	143566	143777	134948	112634	124447	136410	164495	116241	173151	156262	167349	195208	243710	37498.2	39166.7	51171.4	40543	25322	60259.9	40714.1	64067.7	49865.6	53104.2	48865.1	67252.3	75273.5	76120.3	50919.2	50589.2	50470.5
347.04	15.318	C00130	Inosinic acid	353252	337445	347451	245395	338100	381540	354941	255533	296638	188538	186961	277354	216008	236185	221640	271974	260502	373279	321924	381819	502056	427655	506960	256806	330881	312088	386736	376701	326165	1081227	816013	814172	988989	419088	915512	1263361	1220329	1125066	1327160	1266189	1351501	607668	515540	365573	535136	508789
362.051	16.5474	C00144	Guanosine monophosphate	1510.68	2435.91	1361.87	1386.04	2603.88	1581.19	777.859	700.531	1024.86	976.393	1323.91	952.796	1126.11	1339.67	689.576	1262.4	738.284	735.454	1353.97	1393.79	1304.73	1642	1840.34	1148.83	1542.71	1023.98	2499.22	2660.8	2405.69	910.513	1410.87	824.256	901.227	1693.88	1881.25	1687.17	1531.9	835.466	1675.52	2109.46	1370.77	2412.43	1984.21	2091.71	1145.05	1137.43
378.098	12.329	C03451	S-Lactoylglutathione	91074.3	76607.7	73046.9	61672.1	79491.2	77443.1	50582.1	16355.8	37124.2	27462.5	31700.2	43726.1	33489.7	32436	31940.5	41387.2	36912.6	61490.2	54101.9	44314.7	125967	104102	141389	25222.3	44961.1	38260.6	95350.7	127577	110843	28573.6	27969	30975.6	41820.5	20103.2	35942.5	17666.6	16167	16332.9	21967.2	16938.6	24930.9	14931	16231.8	12291.5	16239.7	14525.1
383.114	13.4211	C00021	S-Adenosylhomocysteine	61598	101878	94401.1	130713	127030	138929	17087.6	5872.48	13415.6	10498.2	13421.9	19030.3	26877.7	21648.5	26403	29814.9	28685.7	116270	114366	76549.9	208627	181283	243406	48794.2	67187.1	74820.9	185011	184104	233834	19304.5	17609.1	19844.9	38568.8	18828.1	32684.9	2508.46	1792.01	2617.28	2698.77	1738.69	4501.86	3279.8	4703.6	3593.94	6126.55	5983.23
401.016	15.5717	C00363	dTDP	481.502	1096.53	762.721	742.393	635.352	916.163	423.4	0	0	0	275.336	418.343	0	0	0	288.439	0	726.676	1271.68	872.133	687.115	1014.25	2291.74	1877.06	1890.35	2087.39	1272.75	920.691	1579.25	350.535	270.813	762.153	551.267	0	899.643	575.358	256.895	0	789.453	0	453.225	1109.07	1177.86	577.596	431.882	537.545
402.011	16.7483	C00112	CDP	4207.93	7668.29	5885.6	4366.63	8412.22	6146.37	2039.84	2775.27	2161	1444.89	950.839	1223.8	3002.95	3792.32	3702.39	4439.66	3341.61	5366.4	4058.95	7494.83	5913.18	5171.31	5837.55	18795.8	14330	26948.2	16243.6	12266.8	13227.6	3025.99	2300.06	2352.41	2716.82	898.881	4267.11	1057.07	1079.38	921.584	1417.8	1539.1	1297.53	1926.68	1860.56	1423.97	2358.01	2012.57
402.199	14.8792	C00107	Glu-Lys-Gln	3846.67	3910.93	4383.61	3580.16	3840.98	4266.15	1189.17	455.941	1453.89	1016.7	1259.05	825.373	1387.47	1621.92	1515.17	2699.9	2198.8	4216.99	3500.92	3958.23	6811.33	6698.16	8199.4	3286.93	4335.84	4505.22	13036.4	9859	10471.3	3747.51	4074.91	4235.57	4606.93	3101.78	4805.4	273.139	307.209	432.336	550.827	909.235	1339.82	335.818	384.56	481.319	1759.14	1499.37
402.995	16.2676	C00015	Uridine 5'-diphosphate	23597.1	47371.8	43204.1	25473.1	52181.8	44287.1	9498.3	8635.87	10116	6128.78	6971.97	11186.6	17798.9	21167.7	25737.5	24528.3	29714.5	25870.3	26162.6	39273.6	39407.7	38365.7	54991.4	29980.7	33504.1	47499.5	51075.8	39965.7	59795.8	19386.7	19422.9	23360.5	20933.5	10334.7	29251.9	2656.2	2653.04	2879.52	3818.87	3458.75	4665.82	5928.35	6931.9	4268.3	10576.5	9822.32
422.087	18.2596	NA	succinyl-GLUTATHIONE	36421.3	37242.7	39587	26872.3	40893.6	42661	47327.3	36258.5	42726.3	22900.7	23240.6	36721.5	29006.2	34406.2	35753.7	38716.8	37619.7	35391.2	31061.3	38352.2	45284.7	38174.7	46043.9	37084.3	49282.2	44147.3	47619.3	50377.4	45800.6	42243.9	34124.9	35006.3	38472	23113.8	42405	30937.5	30597.7	34425	34766.7	32094.7	41987.9	33359.8	35266	24893	31955.3	32121.8
426.022	14.8728	C00008	ADP	961735	1141916	967380	665727	1312778	1017674	1068284	941739	1122335	573330	604822	763897	702127	1006674	880818	930204	807964	719438	593842	838454	723356	736125	779597	793322	902883	948646	986446	960281	956748	294146	246540	303885	232929	101752	387994	245452	303309	312253	291100	313761	303159	428086	334871	250192	277944	310109
427.007	16.4252	C00104	IDP	4542.01	4294.16	4237.45	1033.7	5235.84	2304.86	4397.69	4173.79	4493.76	2080.47	2142.85	2235.33	3019.98	2649.02	3547.27	4116.52	3263.75	1155.36	3175.75	4582.92	4628.85	5126.84	2415.26	4971.91	4775.17	5366.14	5100.48	6665.51	4803.65	5100.97	3194.66	4097.19	2534.02	685.039	5670.21	5103.25	8333.87	8614.86	7496.91	7896.56	8639.85	7303.29	5612.33	4397.27	5823.53	5692.1
429.058	15.2053	NA	CMP-2-aminoethylphosphonate	132447	123098	131311	87364.7	115217	135900	150112	102447	139371	73419.7	75320.4	114625	81014.2	95792.6	83507.7	103678	86132.7	94242.2	83946.5	94154.5	111714	95887.1	127354	130876	175463	162733	125884	126948	122363	42685.4	38722.6	41408	44958.2	22549.3	46077.6	31068.4	32029.9	33931.8	34687.1	36961.4	41413.2	33534.6	29006.8	25613.8	29414.3	29231.5
445.053	16.2334	C00570	CDP-Ethanolamine	71001.7	75806.7	93161.7	55774.1	75807.6	86855.2	28064.4	20070.2	27817.7	13089.1	15847.7	21367	52555.6	62032.8	58704.1	73431.8	70659.9	88210	73431.3	85246.8	113976	103663	128220	100217	131963	131646	168495	143762	151092	136044	117299	126808	123074	63085.1	136506	10300.6	10571.7	10268.2	13929.7	12971.1	17583.2	28558.7	25811	21072	35789.9	35755.7
465.982	16.9108	C00458	dCTP	9863.87	8310.39	11997	8058.76	8781.81	12988.6	3858.68	2967.07	3772.17	1826.81	1960.7	3037.43	2495.64	3815.98	3017.09	5066.92	4531.81	7283.07	6035.12	9364.65	12975.4	13061.8	15733.7	11702.1	13863.6	16908.9	11913.8	10616.3	11518.9	3642.98	2863.84	3249.54	3969.26	2072.8	5692.19	1637.79	1793.58	1743.5	1837.45	1741.33	1210.63	1990.86	1690.23	1276.35	2188.17	2571.6
474.262	4.65597		LysoPE(0:0/18:3(6Z,9Z,12Z))	2472.08	2263.08	3315.85	3093.88	1939.26	3112.84	1933.64	1923.6	2560.78	1700.86	1651.42	1985.15	2137.1	2128.69	2152.53	1695.17	2299.52	1603.96	1850.21	1793.3	4123.06	4246.69	4757.14	1264.75	0	2046.09	4284.16	5474.95	5719.84	1584.77	2352.77	1803.07	637.605	2279.65	1165.88	1646.96	1504.62	1952.01	2383.44	1885.92	2148.52	1524.65	1999.49	2074.61	2025.91	1922.53
480.981	15.6022	C00459	Thymidine 5'-triphosphate	23765	22734.8	36191.2	23750	29310.9	38004.9	2082.49	2086.51	2168.26	1401.28	1477.91	2157.67	6959.61	8292.82	9073.04	15551.5	16870.2	28727.8	28242	38286.6	42456.8	41858.6	56667	52386.5	57214.9	68635.9	38310.8	33463.7	38503	16879.9	12976.4	14437.1	16463.9	7252.61	21596.1	266.059	0	0	302.097	322.585	673.886	1277.93	1228.47	1783.68	2589.39	2207.72
481.977	17.772	C00063	Cytidine triphosphate	24411.2	19986.4	30582.5	24226.2	24187.2	36808.8	11710	11778.1	10138.8	7150.84	6231.6	9706.07	19220.2	22529	22322	41210.5	33147.8	29431.1	23938.5	33672.4	42174.2	36606	46844.8	37337.6	44874	51636	68459.8	48815.1	64604.7	31101.6	24266.3	27036.5	25402.3	9975.47	41815.7	8065.93	8394.83	10875.9	10369.2	13769.1	11461.7	19774.7	16638.8	13634.1	26852.6	26053.1
505.988	15.9788	C00002	Adenosine triphosphate	7452810	6053276	6645276	5044360	6646424	7150162	7979168	7294082	7229834	4079773	4096208	5592262	5136776	6104210	5273728	6482610	5665010	6131276	4836690	6414380	6655402	6109248	6390434	7197016	7767720	7973858	7939716	7202870	7030430	6300410	4090852	5366348	4326800	1710684	6753030	4299724	4522888	4751784	4834292	5205584	4306856	5541638	4536632	3747038	5189812	5212482
489.993	15.1777	C00131	Deoxyadenosine triphosphate	28796.7	26166	32193.8	21730	25670.4	34136.6	23989.2	21398.8	23382.9	11936.7	10663.1	17940.3	14994.1	20630.7	17140.8	24618.1	22709.5	28230.5	23226.4	32205.3	32329.3	27456.9	38169.1	29014.2	36679	38732.1	35334.9	28872.2	30555.1	22435.7	17598.7	19549.6	20640.2	9109.97	28564.3	10016.2	10426.4	11103.1	11692.4	11765.3	12436.5	14352.1	12842.8	8632.24	13650	13407.3
500.278	4.53023		LysoPE(0:0/20:4(5Z,8Z,11Z,14Z))	9692.57	8028.08	14688.4	12824.3	6995.65	12223.8	7433.73	6073.88	9578.82	9153.69	10019.9	9489.61	5686.59	6812.44	7666.27	5195.94	6854.97	7300.84	8841.88	8489.91	13031.9	13422.5	14518.4	6551.54	6519.71	12966	12519.7	16061.7	18915.3	7351.93	8835.16	9407.15	6519.61	9244.93	6354.6	6428.77	5487.69	5537.78	6745.04	5690.54	5433.2	4610.23	6725.63	6288.09	6068.63	4676.99
522.283	4.10177	NA	LysoPG(18:0/0:0)	133081	83508	97741.2	77577.1	88322.6	72448.5	64166.2	51700.7	89254.7	62705.9	104942	89091.8	80455.2	74159.4	113072	136798	175970	64243.6	72202.9	63696	167076	76579.4	98519.9	27408	30373.8	79324.9	77295.8	186310	98338.9	124779	115128	122719	119449	112711	89234.4	41984.8	47043.4	31193.4	55247.6	56393.8	60373.5	43505.1	63646.2	79427.5	82044.7	93268.9
521.983	18.676	C00044	Guanosine triphosphate	105631	91423.4	137804	96690.3	103208	156900	99841.1	105772	95442.6	45556.1	47313.8	71312.3	68087.6	114085	93982.6	134521	107816	113924	87130.4	153141	173226	156182	192771	121612	137261	168907	273175	228721	251190	183532	126268	136175	136471	46315.2	222476	94317.1	100868	103456	115945	139094	131576	139926	123299	88531.3	146902	156986
540.053	14.0421	C13050	Cyclic ADP-ribose	1754469	1752954	1889457	1395397	1736891	1766682	1732330	780074	1424724	920588	993285	1267025	1516409	1318932	1340664	1835020	1734399	2187709	1598048	1749896	2419119	2133816	2534442	1495785	1903566	1863430	2605889	2732956	2558489	2319848	1900490	2175865	1951334	1013806	2342347	895720	973951	1127613	1353429	1401456	1558305	1251855	894145	877695	1176365	1273861
558.066	14.7669	C00301	Adenosine diphosphate ribose	10840.3	14279.8	20297.3	7488.97	14718.2	15055.9	17177.9	7969.34	13726.1	6925.14	9692.69	16233.4	8683.52	11962.9	13253.5	11034.7	8096.74	9833.04	9798.87	10008.2	11875.3	11838.7	14224.7	5798.97	7532.51	8122	17302.8	10190.2	16154.3	15118.3	10229.6	10230.4	9682.18	6463.88	7967.39	5923.97	744.707	3386.5	5701.59	5127.57	7275.21	1945.7	4992.02	3573.35	5917.22	4317.93
565.047	16.28	C00052	Uridine diphosphategalactose	449494	465687	507446	318006	502658	508087	527523	323193	538126	246541	279550	457358	329890	364149	415516	433198	468948	443125	419683	475712	493472	462630	614049	382127	527528	508619	487074	450124	508225	508757	459320	528334	600486	324664	628240	351922	389587	372768	449720	368073	561368	346582	424656	275448	407938	380092
604.07	18.0415	C00096	Guanosine diphosphate mannose	38697.6	35313.2	42477.8	29939.8	41018.2	46763.9	39457.6	31647.6	35431.3	20924.5	21206.4	31093.9	26403.5	30383.8	29797.6	34725.9	30941.1	37955.2	31156	38812.2	42601.8	37928.3	46153.5	36712.1	51795.8	45562.5	76400.1	63717.8	68288.1	47157.7	39919.4	40272.6	44397.1	19697.3	54672.7	33601.1	33691.6	40881.3	39633.1	43303.1	51274.4	39841.4	36318.8	28032.4	34492.7	36798.1
606.075	15.0475	G10611	UDP-N-acetyl-D-galactosamine	382592	390030	386381	311035	411492	425620	383587	245555	368797	214966	207820	345987	232037	299373	279667	314158	292086	359044	345558	372554	440948	413102	482874	379417	469902	482554	470641	436905	456078	122201	94196	120778	121398	59279.5	142136	68131.6	69827.7	83491.4	95305.8	89871.8	108726	85544.5	74104	63437.5	91752.7	85469.6
611.145	17.1698	C00127	Oxidized glutathione	1091938	1438631	2024074	760098	1504020	2203681	1521629	2911003	5173248	615116	1103412	1624991	1242353	2109601	1895168	1768093	2340744	1070000	1187729	2553617	1355553	1584150	1994919	2342587	2470204	3145266	2213861	2276388	1823341	4586970	1155105	1365497	841600	306724	3662058	1468688	1729859	2809579	3165876	2330504	899226	1701272	1281880	913808	1385319	2314027
662.102	14.0817	C00003	NAD	218182	493219	473170	339332	487734	331939	216752	45281.2	343164	327740	288481	476987	304214	206902	393464	210970	387556	447974	593720	324099	431747	604243	756578	85068.3	173316	280475	230528	374272	679356	547048	493976	599712	568487	588227	508272	308123	337825	328992	462092	362893	570678	294573	420682	307287	412424	362033
742.069	16.4706	C00006	NADP	70877.9	82697.6	120086	53209.6	104662	147226	83219.6	119169	92184.3	26619	43211.1	67633.6	59804.8	87882.4	92983.2	92039.3	84559.7	115015	64623.6	119974	103551	83417.3	154678	140581	142205	164250	138149	67065.8	110609	97728.2	66607.7	75400.2	69504.1	29805.3	100156	32673	15249.5	20360.8	21955.7	23956.7	25275.8	35571.3	51319.9	22749.2	57207.6	49704.4
766.108	13.402	C00010	Coenzyme A	32017.7	20386.6	33524	18027.6	22817.6	30845.5	23153	9484.43	11700.8	7008.47	10439.3	15675.4	11613.6	13936.4	13189.6	16018.1	10455.8	19029	17264.8	16041.2	31323.6	20267.1	32331.9	17775.4	25095.3	32851.1	32044	29432.5	36384.4	12781.9	12945.2	13763.3	14463.5	6833.84	15114.1	6623.39	5068.22	5753.36	6636.5	6785.62	9696.48	7435.08	8892.7	6358.2	9614.1	7421.79
784.149	11.3604	C00016	FAD	20604.5	11136	13033.4	9518.15	14167.1	12167	14324.8	7228	11449.9	6354.49	9640.68	9618.72	8352.63	9145.92	8253.24	12374.5	10272.3	11018.3	9355.92	9548.79	22859.9	12090.3	17927.1	8831.63	11545.5	14540.9	21337.9	28795.3	20174.8	10056.9	8667.97	10351.1	10423.1	5764.82	10800.8	4854.39	3917.8	5293.77	4942.44	5493.64	6476.62	6276.91	5079.83	4577.71	7909.12	6547.48
808.12	12.1205	C00024	Acetyl-CoA	48876.9	32555.4	31981.1	23944.8	37110.9	34255.8	43527.2	21011.4	35468.9	18834.4	24902.6	30791.1	22328	25474.2	22251.1	32334.9	27047.6	26056.3	21052.1	25124	44805.1	27927.7	37608.7	16319.1	21614.4	23594.3	45002	60585.5	49477.9	33280.4	25288.1	31116.5	32486.9	15944	36050.2	18905.7	18167.4	22353.1	21040.5	22916	28160.7	19528.5	18655.6	14722	18607.7	17887.8
88.0402	15.0028	C00041	L-Alanine	146645	142302	135130	142444	119226	126408	213546	154738	201659	205011	171577	168045	156474	204205	179401	199703	185345	153825	124436	159348	132235	129613	127586	171736	157679	157212	152172	166742	156966	145922	150627	131843	141764	157495	135964	165982	151250	147206	149903	145283	174617	157655	172351	155519	153447	146606
88.0402	14.5845	C00213	Sarcosine	48873.4	76749.4	74026.1	44492.8	58787.7	71255.3	100089	56235.7	89531.9	57375.9	36667.3	77528.8	63554.7	41052.4	63446.9	70080.2	40156.9	71422.2	61591.4	42088.5	71189.2	66119.2	48806.2	55348.4	55532.6	58352.9	56118.6	61440.2	40831.6	55574.9	40976.6	36841.5	39577.9	21148.7	43367.6	47877.4	40697.8	62871.1	63164.2	34448.4	54040.9	33570.5	27211.2	31930.9	32631.3	33452.2
89.0244	9.61261	C00186	L-Lactic acid	743312	1137929	1051057	557806	660425	1006622	376725	138318	276710	170788	105120	254793	92835.6	75974.1	70316.3	153764	90871.6	523295	461514	576285	1051786	528211	1072201	265672	559170	291754	1382130	1373911	795170	222384	167695	198006	288123	115444	224868	31329.8	21316.3	22069.5	33494.9	21110.5	42614.4	27890.2	25216.6	20883.2	19481	16090.1
130.051	14.3982	C00430	5-Aminolevulinic acid	99628.4	134626	119007	97311	100956	112928	143114	66019.6	116576	83948.2	74978	109282	97456.9	89287.2	102600	110594	91144.7	117154	97031.6	100662	118907	100230	97179	89547.1	125934	99968	112867	115161	91875.2	54567.1	58118.9	47866.3	57775.1	41223.2	45440.6	54309.8	55919.9	68455.1	67120.4	57747.9	77135.9	55804.7	52417.2	53002.8	53636.5	53585.3
138.98	15.6136	C00227	Acetylphosphate	4088.7	4364.4	3294.55	3372.23	2942.35	3013.45	6782.23	3479.97	6119.1	3604.04	3924.16	5694.49	4587.18	4507.72	4621.74	5719.44	4581.2	4601.4	4236.98	4654.67	5123.37	5079.57	5635.2	5005.65	7105.96	6788.6	5577.19	5881.82	5634.67	684.843	284.467	1471.59	1776.9	714.531	802.595	5659.57	6028.84	7892.74	5173.32	5767.81	5807.86	7974.97	6899.72	6513.88	6094.55	4997.03
168.066	7.98519	C00314	Pyridoxine	43751.2	48548.5	50856.1	56733.6	39700.2	36465	134176	99688.9	103115	72830.3	56708.4	90392.2	137049	138388	128888	137092	109960	120137	107740	105989	84854.5	102471	90318.1	132665	127358	89733.9	137898	97644.1	115225	7843.68	8057.64	5190.18	5074.69	3167.52	2575.83	25174	20996	30806.6	28407.8	23875.2	36029.6	22755.4	24089.2	20366.9	23156.8	21375
218.104	8.54373	C00864	Pantothenic acid	360870	422952	370112	393606	297293	372358	723632	361346	531867	256068	269847	392011	376701	373557	364766	426406	334103	430781	340350	375220	365898	281812	368821	386268	502580	442248	278528	276494	271435	67372.3	71338.7	64795.2	78034.6	44861.3	59363.5	130584	123766	137888	123599	113093	176316	144789	150747	133750	124975	115360
267.074	10.8903	C00294	Inosine	8120.24	10994.2	10567	7645.3	7668.45	9140.26	5801.22	3783.23	5293.39	5096.37	4610.72	3575.68	4262.22	4960.22	5348.94	6034.23	6499.16	8240.56	7573.39	8738.89	10535.1	10344.8	9776.61	6606.59	7033.29	5973	8268.31	9040.24	9049.17	1926.47	2027.69	1509.09	2074.59	2444.72	1136.9	3822.76	3595.01	4992.25	4395.24	3814.8	5352.77	4377.38	3848.7	4006.41	3561.14	3504.06
298.069	7.58909	C03492	D-4'-Phosphopantothenate	7038.17	11521.7	7256.61	6581.92	5915.99	6641.44	1890.15	1352.36	2079.47	1386.66	2586.22	1332.96	1076.16	1439.93	1716.2	2008.11	2724.46	4094.18	4188.95	4583.22	8396.22	5163.3	6286.36	297.445	911.628	1494.71	1720.46	2392.49	1843.72	873.354	786.283	705.862	805.75	345.399	890.773	0	310.146	0	0	0	0	259.853	270.724	0	0	0
357.089	9.89908	C01134	Pantetheine 4-phosphate	7303.83	10328.6	4205.06	5535.24	6705.45	6777.52	4449.4	2470.12	2848.89	2215.06	4309.3	3752.8	4891.91	4646.56	4624.21	6508.5	3782.57	11521.5	9135.78	8901.1	22552.9	11590.1	19198.5	7904.39	12861.8	19287	9056.84	14704.9	10182.6	4708.03	4570.25	4788.42	7481.61	4158.84	7585.13	1727.92	983.46	1067.91	1091.52	736.428	1266.74	1223.57	1307.41	2021.15	3090.55	2134.44
375.132	14.749	C00255	Riboflavin	7408.07	9796.72	6349.64	4400.09	4590.35	6640.03	4049.62	3262.67	6531.81	2478.28	5843.12	2951.8	2501.45	4790.2	7917.83	8263.24	4521.79	6260.4	5630.84	2142.83	8452.37	6702.88	6098.17	3482.18	3286.54	3897.87	6222.96	7306.48	5978.65	3103.32	3141.13	3088.48	2602.33	414.333	3076.05	3668.61	3032.97	3878.05	3183.41	3529.07	5219.57	3623.37	2400.87	3012.31	2980.36	2792.18
442.017	17.6957	C00035	Guanosine diphosphate	8757.4	6665.2	7462.97	8060.52	6845.59	8396.93	5624.17	7774.19	4952.04	3517.61	3360.32	3856.68	4898.43	7131.88	5410.12	8779.9	5994.38	6529.42	6859.29	8408.92	10018	10070.2	9448.45	7822.54	9205.4	9412.25	15385.7	17084.3	15559.8	11887.3	9545.1	10560.2	11134.2	4053.19	16779.8	6831.06	9923.76	9114.09	10225.8	12975.3	10668.8	13433.6	10641.7	8193.47	10891.4	12054.9
455.098	11.3669	C00061	Flavin Mononucleotide	1821.25	2773.41	1494.35	2193.76	1520.8	1787.52	2407.64	1437.07	1946.11	1151.36	1786.94	1517.29	1824.15	1603.66	1676.95	2291.98	2097.23	2126.24	1993	1828.51	2143.79	1732.04	3040.72	1627.32	2273.15	3175.89	1970.65	2639.12	2394.65	1141.98	1437.25	1706.91	1914.71	372.71	2036.71	460.833	736.381	1574.6	1171.01	1301.19	1041.07	1476.94	1738.96	1350.95	1556.31	1617.13
599.304	7.92669	C01960	VLSPAD	4914.3	8503.03	3382.11	4612.35	2912.2	4667.07	295.779	0	0	0	1086.79	278.189	1162.68	1437.39	1506.46	3361.37	2753.22	2456.07	1975.7	2065.76	12758.7	3714.46	7763.3	669.47	1474.28	2511.92	4698.22	11779.6	5473.37	3529.37	4661.55	5424.37	7461.64	3774.65	4677.59	273.181	0	0	0	264.228	286.09	320.789	356.499	623.817	1741.61	1640.91
484.277	3.87074	C01960	VLSPA	27493.9	24717	28779.4	29490.9	25755.1	27489.3	3079.85	2677.67	3286.9	3112.45	3167.41	3462.85	3741.31	4635.95	4849.22	6071.1	7728.22	10847.4	13586.1	11253.3	22354.2	18727.3	25444.3	6047.07	5911.34	7390.46	4514.59	5335.48	4976.82	8263.77	7660.13	9166.43	11161.7	10634.8	8496.93	1355.77	1873.62	1692.88	2467.66	1765.89	2311.64	2178.96	887.04	927.393	4381.19	2672.58
564.315	6.95108	C01960	VHLTP	5133.52	6298.14	4347.01	10235.2	3341.79	5514.65	2133.82	636.836	1702.23	1321.42	2084.18	2092.89	1695.06	2165	1913.83	2769.09	2953.85	2733.43	2640.87	2766.97	7972.87	4321.9	6061.66	1939.78	3185.92	4852.84	5388.95	9816.83	7231.42	8823.03	1881.63	1966.98	2175.21	1555.94	2065.22	1365.42	725.861	1209.92	6429.83	650.348	1139.56	384.917	702.658	1056.91	1261.31	911.448
467.261	7.1361	C01960	VHLT	1282.21	2055.87	1336.86	1740.43	1103.88	1587.44	1485.18	250.416	806.232	286.034	1112.31	716.635	342.048	326.132	718.476	776.348	405.724	1012.66	1131.32	623.753	2606.73	1422.99	2215.95	1304.02	1884.09	2478.67	2070.75	3484.32	2267.79	712.703	335.813	480.771	730.59	384.133	1145.81	495.585	687.742	271.042	604.759	0	350.07	288.252	551.163	268.734	688.904	282.895
688.331	7.64797	C01960	VDPVNF	6597.75	8333.76	3713.22	6065.04	3863.19	4614.51	1475.16	1055.29	1429.99	345.457	2895.67	1995.16	2260.31	1746.7	1997.38	5244.55	4837.44	1055.85	1401.17	755.974	21530.1	5567.81	10604.2	0	267.438	1437.5	3441.29	8934.43	4216.75	4018.29	5195.64	6134.15	6234.21	3845.61	5909.91	0	316.007	666.643	662.388	403.262	1317.31	518.996	970.835	1128.13	1787.25	2439.47
516.231	13.3945	C01960	VDEVG	7027.61	3701.97	4445.95	5784.86	4813.41	6564.43	576.196	0	872.232	0	643.28	1142.53	2446.42	2429.54	2670.84	4506.64	3834.11	1208.14	1190.87	1201.38	10814.5	9315.52	16080.9	0	257.812	559.184	9968.56	11012.7	13546.9	5884.13	5037.91	6298.87	4623.08	940.551	6950.07	0	0	0	283.263	846.101	801.244	418.373	404.17	608.902	1414.31	1319.17
496.241	14.6505	C01960	TSKY	9308.3	6894.3	7429.99	9179.09	7856.31	8467.13	2359.49	1905.04	2271.09	1320.48	1873.75	2241.12	3389.62	3169.85	3363.84	5840.65	4401.06	4482.42	3996.16	3967.84	11223.9	9808.05	11511	2541.42	3383.77	3677.15	11219.8	9401.57	11341.4	6672.85	5843.69	5871.15	7737.62	4760.5	7883.26	1083.86	654.714	1248.44	1891.4	2093.78	2234.6	2107.9	2382.96	1855.7	3252.87	2727.84
631.277	13.4641	C01960	TPDAVM	6249.08	2997.01	3535.38	4567.24	3677.15	4621.9	688.59	0	747.149	294.866	746.786	1486.03	1209.39	1448.54	1004.77	3611.88	2667.53	577.228	293.336	612.315	8905	7361.33	11702.3	0	0	0	7601	6758.86	9232.24	3000.88	2427.51	2769.57	3633.04	1909.27	3905.24	0	0	0	571.493	0	0	0	263.31	0	347.225	1492.94
459.257	13.9706	C01960	TNVK	6755.23	3962.87	5010.55	6425.72	5224.69	4864.79	604.281	0	1059	999.445	1312.41	1827.65	3563.35	4461.43	4004.13	8719.99	7985.36	1823.45	2023.6	1669.89	7018.28	7570.64	9036.95	0	0	0	3186.99	2679.45	3974.65	10410.1	8832.85	8867.31	11452.4	9020.17	9878.33	849.475	427.995	632.697	1940.22	1494.81	1630.77	1468.58	1792.55	1443.37	3267.22	4175.97
529.241	8.09253	C01960	PWTQ	5062.42	6886.79	3933.7	4999.82	3958.98	4507.15	1340.88	1017.27	1042.85	664	1929.5	1694.95	2521.59	3460.41	2463.99	8361.92	5589.26	631.715	636.222	392.041	14852.5	5831.68	9104.7	0	587.361	619.508	5808.81	7923.69	6150.51	6060.78	5216.76	4633.09	6172.35	4380.42	4603.44	842.77	0	598.1	1123.8	314.332	929.659	1303.06	1138.88	1095.7	2078.87	2767.14
412.22	9.20617	C01960	PVQA	13973.7	22238.6	11436.6	12571.8	9882.79	13034.7	2000.67	1804.94	1970.79	1179.35	2760.58	2264.72	6255.4	8698.86	7418.31	23741.2	18115.2	4762.91	4141.08	4373.37	37203.4	14895.2	24486.7	2396.11	3741.35	4941.2	10383.5	18729.5	10610.3	17367.5	14626.7	17368.7	18968.1	9395.07	17233.7	298.783	678.137	688.813	1703.65	2243.84	2427.84	2584.53	2291.92	2252.93	5831.67	5768.06
341.183	9.49003	C01960	PVQ	8764.58	9054.83	6965.84	6115.48	5995.66	11916	4294.11	4754.92	4408.33	2483.83	4424.42	3954.28	7284.46	9933.64	7182.89	11857.2	6634.57	3031.68	2186.94	2372.51	22532.9	10361.8	15007.1	542.664	600.414	3326.01	19355.4	23296.8	23609	12478.3	11464.8	13760.3	13774	7662.65	14573	367.735	296.857	844.595	2218.55	1439.93	1635.07	1254.33	1847.27	1279.24	1646.25	2113.69
474.235	6.89971	C01960	PVNF	33982.2	44027.2	28783.7	32859.7	28678	39368	5327.01	3052.07	4994.68	4207.89	9871.44	7749.41	13620	16300.3	13748	53953	44013	6529.35	7007.93	6188.28	71047.7	39442.6	54369.7	393.081	1436.06	2177.52	18374.4	27943.9	20983.1	30462	32207.7	36972.3	41456.3	27660.1	34984.4	2485.42	2411.75	2681.4	4341.69	4835.72	6220.02	6008.8	6221.39	4620.47	14964.9	15048.9
580.312	30.0642	C01960	PPVQAA	15585.9	16914.5	9435.29	13998.4	11200.5	12268.9	15737.7	25774.7	14459.1	7599.97	8772.6	7166.65	14670.8	18310	11489.3	20873	13636.2	13869.7	8153.74	19144.5	16806	12590.2	12842	26797.6	23025.2	21054.5	24222.3	19828.3	14147.8	15140.3	14434	12926	15367.1	3712.26	15212.3	9979.79	9571.26	11391.4	7828.63	12408.9	8785.51	12291	6012.9	10110	8761.51	11864
438.236	10.6871	C01960	PPVQ	9275.53	7612.29	6526.16	8630.05	7756.86	6908.63	3699.6	2480.67	3537.45	3792.25	3373.02	5324.5	6215.64	6784.25	5922.93	16533.9	11818.5	2143.9	1656.85	613.653	16095.9	13205.9	17119.5	0	0	0	8241.03	6436.15	8329.88	15409.5	11225.4	11968	12804.5	8639.2	10704.2	1528.39	1508.83	975.599	2979.22	3115.73	3696.8	2445.12	1747.01	1882.9	3789.52	3287.56
499.252	9.07807	C01960	PNALS	6784.07	11075.2	4905.69	6924.66	5849.71	6109.87	2018.86	1542.06	1557.11	1249.05	2824.54	2144.11	4003.05	4543.75	3508.17	11397.2	7683.82	1627.27	1339.81	1232.13	31971.7	11481.1	20369.7	0	1098.71	1924.3	14581.1	24040.7	14363.2	7152.44	6728.31	7801.03	7585.33	4186.18	6668.18	276.77	366.103	358.357	833.908	1005.44	1877.88	677.432	1150.31	319.894	2165.95	2420.63
513.209	10.9106	C01960	PHFD	7634.01	5433.41	6477.46	7663.23	5804	7103.88	869.985	505.893	725.023	450.932	667.174	1380.07	1863.19	1021.36	2880.59	1016.98	2998.38	6039.8	6276.2	5501.51	9901.03	8690.65	12715.8	4377.93	5789.89	5695.81	9784.26	11174.7	12736.2	2366.95	2471.07	2706.83	3558.92	1441.64	3506.07	0	0	315.527	271.373	0	1112.89	693.331	303.375	276.095	1161.28	447.595
504.21	12.389	C01960	PENF	1850.53	1408.67	1476.37	1733.8	1240	2046.59	0	0	0	0	0	274.791	625.534	1098.24	1021.25	2635.42	1880.84	604.075	269.516	317.612	3732.43	2452.57	3284.19	0	0	270.592	4072.07	3670.47	3949.4	3244.47	2146.45	2321.07	2062.72	1411.82	2381.61	0	0	274.224	0	0	294.948	262.269	0	281.123	332.348	868.45
500.236	16.2249	C01960	PEEK	4123.44	2221.91	2350.67	3387.76	2714.39	3227.55	278.298	0	297.573	0	0	344.774	1813.81	2417.08	1941.72	4590.52	4237.19	1201.51	291.206	1034.89	4817.82	3751.38	5090.61	1146.36	1219.52	1221.12	6033.98	4099.65	6574.45	7184.56	5298.53	6324.95	5884.53	3028.93	7055.23	0	0	0	387.19	337.69	1068.52	1220.14	1080.72	1406.98	2397.69	2285.76
372.141	16.7405	C01960	PEE	12016	7738.53	7425.53	10078	7753.94	8437.14	1100.6	1550.74	1786.63	881.311	1223.94	1606.57	4350.36	5372.37	4415.94	12805.4	8944.74	1489.26	979.897	1601.11	13857.3	12872.3	15608.6	295.107	957.021	255.77	9120.56	7054.71	8168.31	12763.5	12018.5	12008.4	11852.9	6065.17	13675.1	1165.42	325.385	1053.86	2053.01	1499.08	2173.15	3100.43	3000.6	1895.37	5427.06	5365.8
243.099	15.0415	C00346	PE	27377.9	16429.5	18605.9	20734	18786.5	21871.9	5882.13	6566.52	6948.32	5100.36	5530.46	8804.72	13988.5	16426.8	14611.8	31321.2	27216.2	7635.75	6817.25	7446.98	31770.5	34267	38435	2821.93	3853.22	3631.74	15226.3	13467.1	15143.8	35545.8	33962.4	34166.6	37620.4	28086.7	35987.3	5003.24	4120.42	4756.52	7462.5	6602.81	8956.75	9908.72	8042.03	6285.81	14512.3	14360
229.083	15.432	C00107	PD	662928	487400	511420	572891	574423	559004	165398	104327	170696	187603	205784	278458	470209	442328	484124	744501	708175	245516	222615	218721	823812	833420	936947	42442.3	42488.5	39916.6	441958	390287	458664	841895	1000645	914652	1102896	937456	961440	78928.2	71948.6	78852.1	156712	136284	199480	110572	133887	125032	201460	205907
421.221	9.60167	C01960	PAVH	3503.83	4284.49	3436.75	3812.4	2742.75	4204.57	1106.95	880.73	701.045	280.497	743.24	804.352	2143.48	3300.84	2269.03	8707.24	4928.55	1571.7	784.243	1571.7	13738	5358.21	9822.06	662.381	658.072	2326.33	12562.9	11337.9	14598.9	6443.76	4661.73	3741.57	4219.76	2293.42	3295.26	578.171	267.102	261.148	441.649	408.392	710.706	1079.25	361.288	408.626	1376.78	801.947
245.114	12.4987	C00107	LD	22461.3	30246	24849.9	24205.3	17137.9	23287.8	18611.3	8684.93	14253.8	8848.85	9131.56	13899.1	12314.3	12370.6	11078.4	13373.4	13374.5	13410.3	10485	10793	15272.5	12943.3	15192.9	7178.19	9543.6	7915.38	10535.6	11098.4	9110.19	11857.6	10662.6	10819.8	11216.2	5748.62	10498.3	9214.78	7847.31	10118	10202.1	9432.33	12696.1	12054.1	12544.2	10205	12123.2	10884.9
855.364	11.8919	C01960	HVDPENF	3595.11	3361.66	2045.2	3676.16	2114.24	2592.71	1203.8	318.018	1127.13	0	994.203	1211.93	1494.31	1699.07	1534.32	3970.1	3247.45	1089.82	962.691	0	7171.23	3894.55	5464.69	280.402	680.302	976.318	3001.19	3309.26	2827.64	4642.2	2806.99	3608.06	3553.2	1952.45	3915.37	0	0	256.469	251.874	579.154	441.469	274.834	609.011	322.361	441.511	850.548
483.184	15.3854	C01960	HVDD	44447.2	29462	29698.2	45943.7	29727	28871.6	4345.12	3703.56	4886.93	4374.92	5880.86	9044.08	27029.6	38967.6	27194.9	99920.3	72877.8	6751.69	6065.35	6834.38	38073.1	34490.8	47458.9	1686.88	1653.83	2024	18196.5	14581.7	20150.1	85091.9	74569.1	78138.6	67622.1	53652.6	70299.3	3347.7	3045.38	3465.25	9610.96	7542.84	8265.72	13362.1	13667.3	12537.1	27875.5	28046.8
382.173	11.1483	C01960	HLD	87022.8	103174	55154.4	79833.4	56238.2	81867.6	11125.6	9319.26	9511.36	4278.67	12416.5	11492.5	35244.1	58581.4	33967	191665	107319	11752.4	8622.1	12281.5	162778	73576	131154	2586.22	3821.43	5149.99	44002.5	59515.9	48469.6	64354.8	54458.3	58066.2	81018	26051.2	59858.9	3690.86	2907.03	3037.61	7225.81	5418.98	8492.52	9416.05	8169.7	7703.22	23361.5	21479
444.209	11.8075	C01960	GGEAL	8057.17	7212.89	4355.12	7805.81	4667.86	4858.12	1097.65	965.991	950.164	639.534	1761.39	1962.13	2601.76	3635.96	2739.89	8899.72	6622.63	909.49	954.191	988.193	15183.2	7657.01	12073.8	0	297.855	648.982	4889.03	5799.74	4509.96	5810.59	5714.27	5242.41	6359.31	2937.96	6363.3	298.579	427.139	0	446.702	392.922	1031.65	509.085	477.507	1015.43	2409.55	2124.74
423.152	11.5707	C01960	GEYG	47932.3	111811	52998.2	51367.8	39573.7	59782.8	85656.6	26691.5	48492.5	21438.3	53946.4	39526.2	35251.2	36615.2	30473.2	43474.1	36278.2	47873.5	37421	36125.6	92704	43633.7	73330.4	27543.9	48523.2	62984.4	41627	101868	47049.9	17593.7	14024	17312.4	22602.5	9508.28	17522.6	12062.4	11744	14424	14055	12709.2	17160.2	12554.5	10780.2	10454.6	13368.8	13021.6
449.186	4.62497	C00353	Geranylgeranyl-PP	5802.02	4073.94	3064.58	5318.64	4957.31	3492.76	445.592	333.009	448.207	1190.98	638.427	1532.43	723.051	270.614	331.513	1527.56	1183.15	339.045	478.806	379.404	6973.34	4642.83	6299.73	297.158	670.597	340.078	5634.86	5401.05	5582	3000.16	2106.57	2086.8	4439.72	2255.97	2990	938.732	286.401	555.798	435.231	440.638	431.167	294.551	377.633	271.755	2422.16	1663.28
381.123	5.23358	C00448	Farnesyl pyrophosphate	4728.26	13182.8	3829.51	7362.68	3782.55	4377.43	549.465	329.272	559.714	257.384	1073.54	873.345	0	0	0	889.449	315.197	0	0	0	9438.7	4605.74	6253.95	0	274.406	334.276	7271.86	7746.03	7133.51	1852.45	635.935	602.342	2064.67	1580.52	1960.71	0	0	0	287.92	0	394.301	509.856	0	0	675.864	0
[truncated: 41 more columns]
