# Supplementary material for: Delayed death in the malaria parasite Plasmodium falciparum is caused by disruption of prenylation-dependent intracellular trafficking
Source: PLoS Biol. 2019 Jul 18;17(7):e3000376. doi: 10.1371/journal.pbio.3000376 (PMC6667170; doi:10.1371/journal.pbio.3000376)
Supplement: S2 Data — (XLSX) [file pbio.3000376.s012.xlsx]

## Sheet: Fig 2B
	Untreated				Indolmycin				Indolmycin + GGOH
n =	1	2	3	4	1	2	3	4	1	2	3	4
						Density (normalised to untreated)
	1	1	1	1	0.164832	0.198812	0.0963046	0.479215	1.24611	0.478714	0.634277	1.00575

## Sheet: Fig 3A
48 hr		Indolmycin
n	1	2	3
[uM]	SYBR green normalised to untreated
0	100	100	100
0.78125	117.515	93.2707	101.267
1.5625	97.1174	96.6844	99.4556
3.125	99.2708	98.3618	99.5552
6.25	106.865	102.799	113.918
12.5	103.081	102.178	116.629
25	103.66	98.7521	106.755
50	114.685	102.344	117.216
96 hr	Indolmycin				+ Indolmycin + GGOH			Indolmycin + IPP
n =	1	2	3	1	2	3	1	2	3
[uM]				SYBR green (normalised to untreated)
0	100	100	100	100	100	100	100	100	100
0.78125	86.5847	48.5811	60.4049	84.2061	62.8296	117.348	87.9773	96.4987	110.252
1.5625	64.6829	30.7214	28.6881	106.272	80.6185	128.758	97.8949	95.1195	106.263
3.125	39.642		24.0636	87.5854	84.2601	109.641	75.1018	99.0089	128.427
6.25	47.1378	21.5356	15.8636	91.8504	74.6328	107.642	72.9824	93.367	103.332
12.5	34.5186	19.7888	17.9256	110.229	79.632	117.204	71.9357	103.552	128.413
25	20.4311	21.907	19.6731	99.5906	61.0042	50.2206	87.7871	89.4701	125.217
50	13.7456	15.5944	14.0908	79.6355	51.4942	93.9361	97.2226	72.9819	104.997
144 hr		Indolmycin			Indolmycin + GGOH			Indolmycin + IPP
n =	1	2	3	1	2	3	1	2	3
[uM]				SYBR green (normalised to untreated)
0.1	100	100	100	100	100	100	100	100	100
0.78125	25.592	-0.71805	-10.3087	49.9961	22.8691	0.892299	87.1049	105.546	95.0988
1.5625	28.209	-3.68135	-35.4998	52.2004	8.97858	-2.3698	80.508	98.0543	83.4326
3.125	17.6431	-4.20964	-32.0225	46.026	3.35336	-9.83909	103.558	98.3692	85.5643
6.25	-14.5265	-5.63	-28.8273	9.29504	-7.80656	-5.12923	48.2869	100.96	74.521
12.5	14.8697	-8.49236	-16.4112	31.6321	-9.3717	7.14583	41.4869	106.842	79.8744
25	0.491825	-10.6036	-9.83081	18.6652	-9.44837	-14.6337	107.205	87.2182	68.8654
50	13.2501	-9.85046	-21.8853	7.1968	-21.2322	-4.36037	70.7615	78.2759	61.1086

## Sheet: Fig 4B
	Untreated			Indolmycin			Indolmycin + GGOH
n =	1	2	3	1	2	3	1	2	3
					#F-Dextran
Parasite 1	1	2	1	1	1	2	2	1	1
Parasite 2	1	1	1	2	5	5	1	1	1
Parasite 3	2	1	1	2	2	3	2	1	2
Parasite 4	1	1	1	2	5	2	1	1	1
Parasite 5	1	1	1	3	1	1	1	1	2
Parasite 6	1	1	2	2	2	2	1	1	2
Parasite 7	1	1	2	3	2	2	2	2	1
Parasite 8	1		2	4	1	2	1	1	2
Parasite 9	1		1	2	6	1	1	2	2
Parasite 10	1		1	7	2	1	2		1
Parasite 11	1		1	1	2	5	1
Parasite 12	1		1	2	2	2	2
Parasite 13	1		2	4	1	4	1
Parasite 14	1		1	2	3	7	3
Parasite 15	1		1	1	1	4	1
Parasite 16	1		1	7	2		1
Parasite 17	1		2	2			1
Parasite 18			1	1			1
Parasite 19				1			1
Parasite 20				6			1
Parasite 21				2			1
Parasite 22				1			1
Parasite 23							1
Parasite 24							1

## Sheet: Fig 5D
	Untreated		Indolmycin		Indolmcyin + GGOH
			Volume (nm3)
	DV	CI	DV	CI	DV	CI
Parasite 1	2030000000	894000000	333000000	2860000000	1920000000	1220000000
Parasite 2	2070000000	2090000000	842000000	2460000000	2510000000	696000000
Parasite 3	3420000000	896000000	582000000	2820000000	1220000000	1100000000
Parasite 4	1830000000	1710000000	1390000000	1240000000	2560000000	557000000
Parasite 5	680000000	917000000	659000000	1210000000	1810000000	493000000
Parasite 6	1990000000	540000000	489000000	1060000000
Parasite 7	1830000000	1480000000	360000000	1480000000

## Sheet: Fig 5C
	Untreated			Indolmycin			Indolmycin + GGOH
#nuclei	1	2	+3	1	2	+3	1	2	+3
					#Hz-compartment
Parasite 1	1	1	2	2	8	1	2	1	1
Parasite 2	1	1	1	5	4	4	1	1	1
Parasite 3	1	3	1	2	5	3	1	1	1
Parasite 4	1	1	1	4	5	2	2	1	1
Parasite 5	2	1	1	1	4	2	1	1	1
Parasite 6	1	1	3	4	3	4	1	2	1
Parasite 7	1	2	1	4	3	6	1	1	1
Parasite 8	1	1	1	4	10	3	1	1	1
Parasite 9	1	1	1	4	4	1	1	1	1
Parasite 10	1	1	1	3	7	2	1	1	1
Parasite 11	1	2	1	3	3	1	2	1	3
Parasite 12	2	1	1	2	5	1	1	2	1
Parasite 13	1	1	1	3	3	2	2	3	1
Parasite 14	1	1	1	3	2	3	1	1	1
Parasite 15	1	1	1	2	3		1	1	1
Parasite 16	1	1	2	1	3		1	1	1
Parasite 17	1	1	1		2		1	2	1
Parasite 18	1	1	2		3			1	2
Parasite 19		2	1		3			1	1
Parasite 20		1	2		4
Parasite 21		1	1		2
Parasite 22		1	1		4
Parasite 23		1	1		2
Parasite 24		1	1		3
Parasite 25		1	1		5
Parasite 26		2	1		2
Parasite 27		1	1		2
Parasite 28		2	1		2
Parasite 29		2	1		4
Parasite 30		1	1
Parasite 31		1	1
Parasite 32		1	2
Parasite 33		1	2
Parasite 34		1	1
Parasite 35			1
Parasite 36			1
Parasite 37			1
Parasite 38			1
Parasite 39			1
Parasite 40			1
Parasite 41			1
Parasite 42			1
Parasite 43			1
Parasite 44			1
Parasite 45			1
Parasite 46			1
Parasite 47			1
Parasite 48			2
Parasite 49			1

## Sheet: Fig 6B
	Rab5a untreated 1-6 nuclei	Rab5a +clindamycin 1-6 nuclei	Rab5a untreated >6 nuclei	Rab5a +clindamycin >6 nuclei
		Ratio max focus intensity / intensity in parasite cytoplasm
Parasite 1	4.00582	4.52338	3.48581	3.35002
Parasite 2	12.7576	4.29909	4.65146	6.57408
Parasite 3	9.3	4.59114	4.00476	6.20294
Parasite 4	12.4417	3.54941	2.82983	2.87114
Parasite 5	5.53189	10.8588	8.83177	1.87441
Parasite 6	13.0262	10.8588	4.76	5.27513
Parasite 7	3.29077	2.42698	9.38	3.15
Parasite 8	7.62333	6.70949	6.33	1.9
Parasite 9	12.0148	1.84224	4.81	2.4
Parasite 10	7.29409	4.18238	6.45	3.78
Parasite 11	4.50772	4.46002	3.66	2.66
Parasite 12	8.17	4.75259	16.34	4.44
Parasite 13	7.45	3.39437	6.86	2.78
Parasite 14	6.89	2.77606	2.24	5.43
Parasite 15	6.47	4.02253	3.06	3.1
Parasite 16	8.54	3.27126	4.22	8.34
Parasite 17	6.08	3.12067	5.03
Parasite 18	11.15	2.59809	5.21
Parasite 19	8.64	2.15208	6.43
Parasite 20	13.72	2.42	7.1
Parasite 21	11.29	2.56
Parasite 22	7.75	2.56
Parasite 23	4.85	7.74
Parasite 24	6.39	2.97
Parasite 25	14.61	3.41
Parasite 26	6.01	6.74
Parasite 27	8.12	7.55
Parasite 28	4.96	10.04
Parasite 29	12.82	3.5
Parasite 30	11.99	2.52
Parasite 31	5.35	3.35
Parasite 32	6.72	3.56
Parasite 33	13.13	4.72
Parasite 34	8.05	3.44
Parasite 35	10.13	2.59
Parasite 36	11	2.44
Parasite 37	10.51	1.86
Parasite 38	10.1	3.62
Parasite 39		3.73
Parasite 40		2.31
Parasite 41		2.28
Parasite 42		2.9
Parasite 43		2.69
Parasite 44		2.48
Parasite 45		2.59
Parasite 46		2.65
Parasite 47		2.03
Parasite 48		1.77
Parasite 49		2.24
Parasite 50		5.95
Parasite 51		2.33
Parasite 52		3.77

## Sheet: Fig 8A
	Untreated				Indolmycin				Indolmycin + GGOH
n =	1	2	3	4	1	2	3	4	1	2	3	4
RT		% lysis (normalised to 0.2 RT)				% lysis (normalised to 0.2 RT)				% lysis (normalised to 0.2 RT)
1	6.4	-1.41844	10	4.28016	2.45098	1.71674	6.37584	5.88235	8.3871	0.862069	9.74729	14.3478
0.9	1.6	4.25532	5.17241	6.61479	1.47059	3.43348	4.36242	3.36134	0.645161	-0.862069	8.30325	7.3913
0.8	1.6	0	3.7931	3.50195	2.94118	8.15451	4.36242	4.62185	6.45161	-0.862069	6.49819	9.13043
0.6	3.2	21.2766	13.1034	15.1751	21.5686	29.6137	16.443	17.2269	4.51613	9.48276	15.8845	16.9565
0.55	11.2	24.1135	14.8276	15.1751	24.5098	36.0515	19.1275	24.3697	9.03226	13.7931	16.6065	20.8696
0.5	20	26.2411	19.3103	26.07	33.8235	48.4979	31.5436	39.0756	12.9032	30.1724	20.9386	28.6957
0.45	27.2	36.8794	25.5172	37.7432	44.1176	61.8026	48.9933	55.8824	25.8065	37.069	23.4657	29.1304
0.4	40	59.5745	30.6897	56.8093	61.2745	72.5322	65.4362	79.4118	27.7419	46.5517	31.769	50.8696
0.35	66.4	80.8511	53.1034	80.1556	80.3922	85.8369	86.9128	94.1176	45.1613	62.931	45.1264	63.4783
0.3	75.2	85.1064	60	95.7198	92.6471	82.8326	105.034	105.042	71.6129	69.8276	59.2058	86.087
0.25	100.8	92.1986	84.1379	116.342	86.7647	89.6996	103.691	112.605		100.862	84.1155	93.4783
0.2	100	100	100	100	100	100	100	100		100	100	100
0.1	110.4	85.1064	114.828	100	96.5686	90.1288	122.148	108.824	100	109.483	115.162	99.5652
0	120	80.8511	117.931	109.339	76.4706	72.9614	118.456	111.765	100	118.966	103.249	96.9565

## Sheet: Fig 8B
	Untreated				Indolmycin				Indolmycin + GGOH
n =	1	2	3	4	1	2	3	4	1	2	3	4
						RT
Lysis(50%)	0.3547	0.4409	0.302	0.4064	0.4546	0.5157	0.4171	0.4532	0.3383	0.3606	0.307	0.3811

## Sheet: Fig 9A
48 hr		3D7 + Indolmycin			48 hr		yDHODH + Indolmycin
n	1	2	3		n	1	2	3	4
[uM]	SYBR green normalised to untreated				[uM]	SYBR green normalised to untreated
0	100	100	100		0	100	100	100	100
0.78125	117.515	93.2707	101.267		0.78125	89.1069	101.678	67.0691	99.9321
1.5625	97.1174	96.6844	99.4556		1.5625	102.711	100.932	104.984	107.198
3.125	99.2708	98.3618	99.5552		3.125	106.292	101.78	89.0531	103.11
6.25	106.865	102.799	113.918		6.25	111.072	100.023	98.8552	108.219
12.5	103.081	102.178	116.629		12.5	113.686	99.6277	86.9398	103.742
25	103.66	98.7521	106.755		25	115.331	99.283	78.7292	91.947
50	114.685	102.344	117.216		50	117.856	95.4969	85.7562	80.3428
96 hr		3D7 + Indolmycin			yDHODH + Indolmycin				yDHODH + Indolmycin + GGOH
n =	1	2	3	1	2	3	4	1	2	3	4
[uM]							SYBR green (normalised to untreated)
0	100	100	100	100	100	100	100	100	100	100	100
0.78125	86.5847	48.5811	60.4049	99.0945	63.9307	51.1397	74.3818	94.8042	97.9012	95.6018	85.0826
1.5625	64.6829	30.7214	28.6881	94.8446	41.7989	34.3954	55.218	92.2458	55.4204	64.448	71.6155
3.125	39.642		24.0636	84.5728	44.1202	38.1972	38.901	79.4116	69.8899	54.1912	74.0557
6.25	47.1378	21.5356	15.8636	55.894	13.4133	47.4616	34.3735	73.3569	26.548	65.6624	72.9501
12.5	34.5186	19.7888	17.9256	27.0802	19.9475	17.2681	36.3313	64.5864	56.7947	42.8089	80.3768
25	20.4311	21.907	19.6731	16.3101	18.8764	30.4635	29.0743	50.9797	41.9774	61.2849	67.214
50	13.7456	15.5944	14.0908	13.1847	6.08865	26.5751	22.187	38.4036	19.2628	56.8527	51.8841
144 hr		3D7 + Indolmycin			yDHODH + Indolmycin				Indolmycin + IPP
n =	1	2	3	1	2	3	4	1	2	3
[uM]				SYBR green (normalised to untreated)
0	100	100	100	100	100	100	100	100	100	100
0.78125	25.592	-0.71805	-10.3087	93.193	23.0025	2.26091	25.3816	101.044	47.0222	16.5334
1.5625	28.209	-3.68135	-35.4998	92.6343	19.1585	11.3404	19.1521	92.589	33.3874	27.6618
3.125	17.6431	-4.20964	-32.0225	64.5972	32.3113	7.45038	15.4169	79.5062	28.3584	9.05294
6.25	-14.5265	-5.63	-28.8273	30.5214	16.3702	-2.94023	12.222	41.858	6.96416	11.9327
12.5	14.8697	-8.49236	-16.4112	16.2552	25.1042	6.29437	13.519	26.2386	21.3469	17.4676
25	0.491825	-10.6036	-9.83081	5.91153	15.2993	2.92252	13.4835	13.7678	18.9965	8.83624
50	13.2501	-9.85046	-21.8853	0.065003	17.8424	8.91989	8.47236	6.04583	19.6872	7.54346

## Sheet: S1 Fig
48 hr	GGOH			FOH
technical repeat =	1	2	3	1	2	3
[uM]		SYBR green (normalised to untreated)
1.53125	88.5636	89.9302	88.0692	88.4848	83.4924	81.2614
3.0625	92.809	90.408	94.1286	89.32	87.3016	76.9976
6.125	93.7462	95.3536	93.7442	92.2628	87.0736	89.105
12.25	82.7864	84.205	80.9608	88.9944	85.118	81.4622
25	33.2078	31.2034	37.9154	87.2924	86.1278	80.4072
50	-0.609934	2.01739	1.53223	65.0832	61.0696	62.1208
100	-2.25817	-2.49163	-2.33125	19.0024	17.967	15.9952
200	-1.69939	-0.861514	-2.74053	-1.25189	-1.79317	-2.74219

[truncated: 4 more sheets: S2A Fig, S2B Fig, S3A Fig, S3B Fig]
